# Supplementary material for: Context-dependency of monarch butterfly (Danaus plexippus) egg abundance on milkweeds (Asclepias)
Source: PLoS One. 2025 Nov 4;20(11):e0336242. doi: 10.1371/journal.pone.0336242 (PMC12585044; doi:10.1371/journal.pone.0336242)
Supplement: S1 Dataset — (XLSX) [file pone.0336242.s009.xlsx]

## Sheet: Description
2019 Datasheet
plotID = individual plot idenitifier "block.plot"
Week = sample date
SwampCommon = milkweed species treatment
Plot = plot number (1-4) within the block
Open = land use treatment location (open crop field or abutting trees)
LadyBeetle = counts of lady beetle (Coccinellidae larvae and adults)
Eggs = counts of monarch eggs
Aphids = counts of oleander aphids
Larvae = counts of monarch larvae
Block = Block number (1-10)
Nectar = plant community treatment (wildflower nectar plants or fescue)
2021 Datasheet
Date = sample date
Block = Block number (1-10)
Plot = plot number (1-4) within the block
Eggs = counts of monarch eggs
Aphids = counts of oleander aphids
SwampCommon = milkweed species treatment
Open = land use treatment location (open crop field or abutting trees)
Nectar = plant community treatment (wildflower nectar plants or fescue)
LadyBeetle = counts of lady beetle (Coccinellidae larvae and adults)

## Sheet: 2019 Data
plotID	Week	SwampCommon	Plot	Open	LadyBeetles	Eggs	aphids	Larvae	Block	Nectar
1.1	2019-05-04	Swamp	1	0	0	0	0	0	1	1
1.1	2019-05-04	Swamp	1	0	0	0	0	0	1	1
1.1	2019-05-04	Swamp	1	0	0	0	0	0	1	1
1.1	2019-05-04	Swamp	1	0	0	0	0	0	1	1
1.1	2019-05-04	Swamp	1	0	0	0	0	0	1	1
1.1	2019-05-04	Swamp	1	0	0	0	0	0	1	1
1.1	2019-05-04	Swamp	1	0	0	0	0	0	1	1
1.1	2019-05-04	Swamp	1	0	0	0	0	0	1	1
1.1	2019-05-04	Swamp	1	0	0	0	0	0	1	1
1.1	2019-05-04	Swamp	1	0	0	0	0	0	1	1
1.1	2019-05-04	Swamp	1	0	0	0	0	0	1	1
1.1	2019-05-04	Swamp	1	0	0	0	0	0	1	1
1.1	2019-05-04	Swamp	1	0	0	0	0	0	1	1
1.1	2019-05-04	Swamp	1	0	0	0	0	0	1	1
1.2	2019-05-04	Common	1	0	0	0	0	0	1	1
1.2	2019-05-04	Common	1	0	0	0	0	0	1	1
1.2	2019-05-04	Common	1	0	0	0	0	0	1	1
1.2	2019-05-04	Common	1	0	0	0	0	0	1	1
1.2	2019-05-04	Common	1	0	0	0	0	0	1	1
1.2	2019-05-04	Common	1	0	0	0	0	0	1	1
1.2	2019-05-04	Common	1	0	0	0	0	0	1	1
1.2	2019-05-04	Common	1	0	0	0	0	0	1	1
1.2	2019-05-04	Common	1	0	0	0	0	1	1	1
1.2	2019-05-04	Common	1	0	0	0	0	0	1	1
1.2	2019-05-04	Common	1	0	0	0	0	0	1	1
1.2	2019-05-04	Common	1	0	0	0	0	0	1	1
1.3	2019-05-04	Swamp	1	0	0	0	0	0	1	0
1.3	2019-05-04	Swamp	1	0	0	0	0	0	1	0
1.3	2019-05-04	Swamp	1	0	0	0	0	0	1	0
1.3	2019-05-04	Swamp	1	0	0	0	0	0	1	0
1.3	2019-05-04	Swamp	1	0	0	0	0	0	1	0
1.3	2019-05-04	Swamp	1	0	0	0	0	0	1	0
1.3	2019-05-04	Swamp	1	0	0	0	0	0	1	0
1.3	2019-05-04	Swamp	1	0	0	0	0	0	1	0
1.3	2019-05-04	Swamp	1	0	0	0	0	0	1	0
1.3	2019-05-04	Swamp	1	0	0	0	0	0	1	0
1.3	2019-05-04	Swamp	1	0	0	0	0	0	1	0
1.3	2019-05-04	Swamp	1	0	0	0	0	0	1	0
1.3	2019-05-04	Swamp	1	0	0	0	0	0	1	0
1.3	2019-05-04	Swamp	1	0	0	0	0	0	1	0
1.4	2019-05-04	Common	1	0	0	0	0	0	1	0
1.4	2019-05-04	Common	1	0	0	0	0	0	1	0
1.4	2019-05-04	Common	1	0	0	0	0	0	1	0
1.4	2019-05-04	Common	1	0	0	0	0	0	1	0
1.4	2019-05-04	Common	1	0	0	0	0	0	1	0
1.4	2019-05-04	Common	1	0	0	0	0	0	1	0
1.4	2019-05-04	Common	1	0	0	0	0	0	1	0
1.4	2019-05-04	Common	1	0	0	0	0	0	1	0
1.4	2019-05-04	Common	1	0	0	0	0	0	1	0
1.4	2019-05-04	Common	1	0	0	0	0	0	1	0
1.4	2019-05-04	Common	1	0	0	0	0	0	1	0
1.4	2019-05-04	Common	1	0	0	0	0	0	1	0
1.4	2019-05-04	Common	1	0	0	0	0	0	1	0
2.1	2019-05-04	Swamp	2	0	0	0	0	0	2	1
2.1	2019-05-04	Swamp	2	0	0	1	0	0	2	1
2.1	2019-05-04	Swamp	2	0	0	0	0	0	2	1
2.1	2019-05-04	Swamp	2	0	0	1	0	0	2	1
2.1	2019-05-04	Swamp	2	0	0	1	0	0	2	1
2.1	2019-05-04	Swamp	2	0	0	0	0	0	2	1
2.1	2019-05-04	Swamp	2	0	0	0	0	0	2	1
2.1	2019-05-04	Swamp	2	0	0	0	0	0	2	1
2.1	2019-05-04	Swamp	2	0	0	0	0	0	2	1
2.1	2019-05-04	Swamp	2	0	0	0	0	0	2	1
2.1	2019-05-04	Swamp	2	0	0	1	0	0	2	1
2.1	2019-05-04	Swamp	2	0	0	1	0	0	2	1
2.1	2019-05-04	Swamp	2	0	0	1	0	0	2	1
2.2	2019-05-04	Swamp	2	0	0	1	0	0	2	0
2.2	2019-05-04	Swamp	2	0	0	0	0	0	2	0
2.2	2019-05-04	Swamp	2	0	0	0	0	0	2	0
2.2	2019-05-04	Swamp	2	0	0	1	0	0	2	0
2.2	2019-05-04	Swamp	2	0	0	1	0	0	2	0
2.2	2019-05-04	Swamp	2	0	0	0	0	0	2	0
2.2	2019-05-04	Swamp	2	0	0	1	0	0	2	0
2.2	2019-05-04	Swamp	2	0	0	2	0	0	2	0
2.2	2019-05-04	Swamp	2	0	0	1	0	0	2	0
2.2	2019-05-04	Swamp	2	0	0	1	0	0	2	0
2.2	2019-05-04	Swamp	2	0	0	0	0	0	2	0
2.2	2019-05-04	Swamp	2	0	0	0	0	0	2	0
2.2	2019-05-04	Swamp	2	0	0	1	0	0	2	0
2.3	2019-05-04	Common	2	0	0	0	0	0	2	0
2.3	2019-05-04	Common	2	0	0	0	0	0	2	0
2.3	2019-05-04	Common	2	0	0	0	0	0	2	0
2.3	2019-05-04	Common	2	0	0	0	0	0	2	0
2.3	2019-05-04	Common	2	0	0	1	0	0	2	0
2.3	2019-05-04	Common	2	0	0	1	0	0	2	0
2.3	2019-05-04	Common	2	0	0	1	0	0	2	0
2.3	2019-05-04	Common	2	0	0	0	0	0	2	0
2.3	2019-05-04	Common	2	0	0	0	0	0	2	0
2.3	2019-05-04	Common	2	0	0	1	0	0	2	0
2.3	2019-05-04	Common	2	0	0	1	0	0	2	0
2.3	2019-05-04	Common	2	0	0	0	0	0	2	0
2.3	2019-05-04	Common	2	0	0	0	0	0	2	0
2.4	2019-05-04	Common	2	0	0	0	0	0	2	1
2.4	2019-05-04	Common	2	0	0	0	0	0	2	1
2.4	2019-05-04	Common	2	0	0	0	0	0	2	1
2.4	2019-05-04	Common	2	0	0	0	0	0	2	1
2.4	2019-05-04	Common	2	0	0	0	0	0	2	1
2.4	2019-05-04	Common	2	0	0	0	0	0	2	1
2.4	2019-05-04	Common	2	0	0	0	0	0	2	1
2.4	2019-05-04	Common	2	0	0	0	0	0	2	1
2.4	2019-05-04	Common	2	0	0	0	0	0	2	1
2.4	2019-05-04	Common	2	0	0	0	0	0	2	1
2.4	2019-05-04	Common	2	0	0	0	0	0	2	1
2.4	2019-05-04	Common	2	0	0	1	0	0	2	1
2.4	2019-05-04	Common	2	0	0	0	0	0	2	1
2.4	2019-05-04	Common	2	0	0	0	0	0	2	1
3.1	2019-05-04	Swamp	3	0	0	0	0	0	3	0
3.1	2019-05-04	Swamp	3	0	0	0	0	0	3	0
3.1	2019-05-04	Swamp	3	0	0	0	0	0	3	0
3.1	2019-05-04	Swamp	3	0	0	0	0	0	3	0
3.1	2019-05-04	Swamp	3	0	0	0	0	0	3	0
3.1	2019-05-04	Swamp	3	0	0	0	0	0	3	0
3.1	2019-05-04	Swamp	3	0	0	0	0	0	3	0
3.1	2019-05-04	Swamp	3	0	0	0	0	0	3	0
3.1	2019-05-04	Swamp	3	0	0	0	0	0	3	0
3.1	2019-05-04	Swamp	3	0	0	0	0	0	3	0
3.1	2019-05-04	Swamp	3	0	0	0	0	0	3	0
3.1	2019-05-04	Swamp	3	0	0	0	0	0	3	0
3.1	2019-05-04	Swamp	3	0	0	0	0	0	3	0
3.1	2019-05-04	Swamp	3	0	0	0	0	0	3	0
3.2	2019-05-04	Swamp	3	0	0	0	0	0	3	1
3.2	2019-05-04	Swamp	3	0	0	0	0	0	3	1
3.2	2019-05-04	Swamp	3	0	0	0	0	0	3	1
3.2	2019-05-04	Swamp	3	0	0	0	0	0	3	1
3.2	2019-05-04	Swamp	3	0	0	0	0	0	3	1
3.2	2019-05-04	Swamp	3	0	0	0	0	0	3	1
3.2	2019-05-04	Swamp	3	0	0	0	0	0	3	1
3.2	2019-05-04	Swamp	3	0	0	0	0	0	3	1
3.2	2019-05-04	Swamp	3	0	0	0	0	0	3	1
3.2	2019-05-04	Swamp	3	0	0	0	0	0	3	1
3.2	2019-05-04	Swamp	3	0	0	0	0	0	3	1
3.2	2019-05-04	Swamp	3	0	0	0	0	0	3	1
3.2	2019-05-04	Swamp	3	0	0	0	0	0	3	1
3.3	2019-05-04	Common	3	0	0	0	0	0	3	0
3.3	2019-05-04	Common	3	0	0	0	0	0	3	0
3.3	2019-05-04	Common	3	0	0	0	0	0	3	0
3.3	2019-05-04	Common	3	0	0	0	0	0	3	0
3.3	2019-05-04	Common	3	0	0	0	0	0	3	0
3.3	2019-05-04	Common	3	0	0	0	0	0	3	0
3.3	2019-05-04	Common	3	0	0	0	0	0	3	0
3.3	2019-05-04	Common	3	0	0	0	0	0	3	0
3.4	2019-05-04	Common	3	0	0	0	0	0	3	1
3.4	2019-05-04	Common	3	0	0	0	0	0	3	1
3.4	2019-05-04	Common	3	0	0	0	0	0	3	1
3.4	2019-05-04	Common	3	0	0	0	0	0	3	1
3.4	2019-05-04	Common	3	0	0	0	0	0	3	1
3.4	2019-05-04	Common	3	0	0	0	0	0	3	1
3.4	2019-05-04	Common	3	0	0	0	0	0	3	1
3.4	2019-05-04	Common	3	0	0	0	0	0	3	1
3.4	2019-05-04	Common	3	0	0	0	0	0	3	1
3.4	2019-05-04	Common	3	0	0	0	0	0	3	1
3.4	2019-05-04	Common	3	0	0	0	0	0	3	1
3.4	2019-05-04	Common	3	0	0	0	0	0	3	1
3.4	2019-05-04	Common	3	0	0	0	0	0	3	1
4.1	2019-05-04	Common	4	0	0	0	0	0	4	1
4.1	2019-05-04	Common	4	0	0	0	0	0	4	1
4.1	2019-05-04	Common	4	0	0	0	0	0	4	1
4.1	2019-05-04	Common	4	0	0	0	0	0	4	1
4.1	2019-05-04	Common	4	0	0	0	0	0	4	1
4.1	2019-05-04	Common	4	0	0	0	0	0	4	1
4.1	2019-05-04	Common	4	0	0	0	0	0	4	1
4.1	2019-05-04	Common	4	0	0	0	0	0	4	1
4.2	2019-05-04	Common	4	0	0	0	0	0	4	0
4.2	2019-05-04	Common	4	0	0	0	0	0	4	0
4.2	2019-05-04	Common	4	0	0	0	0	0	4	0
4.2	2019-05-04	Common	4	0	0	0	0	0	4	0
4.2	2019-05-04	Common	4	0	0	0	0	0	4	0
4.2	2019-05-04	Common	4	0	0	0	0	0	4	0
4.2	2019-05-04	Common	4	0	0	0	0	0	4	0
4.2	2019-05-04	Common	4	0	0	0	0	0	4	0
4.2	2019-05-04	Common	4	0	0	0	0	0	4	0
4.3	2019-05-04	Swamp	4	0	0	0	0	0	4	0
4.3	2019-05-04	Swamp	4	0	0	0	0	0	4	0
4.3	2019-05-04	Swamp	4	0	0	0	0	0	4	0
4.3	2019-05-04	Swamp	4	0	0	0	0	0	4	0
4.3	2019-05-04	Swamp	4	0	0	0	0	0	4	0
4.3	2019-05-04	Swamp	4	0	0	0	0	0	4	0
4.3	2019-05-04	Swamp	4	0	0	0	0	0	4	0
4.3	2019-05-04	Swamp	4	0	0	0	0	0	4	0
4.3	2019-05-04	Swamp	4	0	0	0	0	0	4	0
4.3	2019-05-04	Swamp	4	0	0	0	0	0	4	0
4.3	2019-05-04	Swamp	4	0	0	0	0	0	4	0
4.3	2019-05-04	Swamp	4	0	0	0	0	0	4	0
4.4	2019-05-04	Swamp	4	0	0	0	0	0	4	1
4.4	2019-05-04	Swamp	4	0	0	0	0	0	4	1
4.4	2019-05-04	Swamp	4	0	0	0	0	0	4	1
4.4	2019-05-04	Swamp	4	0	0	0	0	0	4	1
4.4	2019-05-04	Swamp	4	0	0	0	0	0	4	1
4.4	2019-05-04	Swamp	4	0	0	0	0	0	4	1
4.4	2019-05-04	Swamp	4	0	0	0	0	0	4	1
4.4	2019-05-04	Swamp	4	0	0	0	0	0	4	1
4.4	2019-05-04	Swamp	4	0	0	0	0	0	4	1
4.4	2019-05-04	Swamp	4	0	0	0	0	0	4	1
4.4	2019-05-04	Swamp	4	0	0	0	0	0	4	1
4.4	2019-05-04	Swamp	4	0	0	0	0	0	4	1
4.4	2019-05-04	Swamp	4	0	0	0	0	0	4	1
4.4	2019-05-04	Swamp	4	0	0	0	0	0	4	1
10.2	2019-05-04	Common	10	0	0	0	0	0	10	0
10.2	2019-05-04	Common	10	0	0	0	0	0	10	0
10.2	2019-05-04	Common	10	0	0	0	0	0	10	0
10.2	2019-05-04	Common	10	0	0	0	0	0	10	0
10.2	2019-05-04	Common	10	0	0	0	0	0	10	0
10.2	2019-05-04	Common	10	0	0	0	0	0	10	0
10.2	2019-05-04	Common	10	0	0	0	0	0	10	0
10.2	2019-05-04	Common	10	0	0	0	0	0	10	0
10.2	2019-05-04	Common	10	0	0	0	0	0	10	0
10.2	2019-05-04	Common	10	0	0	0	0	0	10	0
10.2	2019-05-04	Common	10	0	0	0	0	0	10	0
10.3	2019-05-04	Swamp	10	0	0	0	0	0	10	0
10.3	2019-05-04	Swamp	10	0	0	0	0	0	10	0
10.3	2019-05-04	Swamp	10	0	0	0	0	0	10	0
10.3	2019-05-04	Swamp	10	0	0	0	0	0	10	0
10.3	2019-05-04	Swamp	10	0	0	0	0	0	10	0
10.3	2019-05-04	Swamp	10	0	0	0	0	0	10	0
10.3	2019-05-04	Swamp	10	0	0	0	0	0	10	0
10.3	2019-05-04	Swamp	10	0	0	0	0	0	10	0
10.3	2019-05-04	Swamp	10	0	0	0	0	0	10	0
10.4	2019-05-04	Swamp	10	0	0	0	0	0	10	1
10.4	2019-05-04	Swamp	10	0	0	0	0	0	10	1
10.4	2019-05-04	Swamp	10	0	0	0	0	0	10	1
10.4	2019-05-04	Swamp	10	0	0	0	0	0	10	1
10.4	2019-05-04	Swamp	10	0	0	0	0	0	10	1
10.4	2019-05-04	Swamp	10	0	0	0	0	0	10	1
10.4	2019-05-04	Swamp	10	0	0	0	0	0	10	1
10.4	2019-05-04	Swamp	10	0	0	0	0	0	10	1
10.4	2019-05-04	Swamp	10	0	0	0	0	0	10	1
10.4	2019-05-04	Swamp	10	0	0	0	0	0	10	1
1.1	2019-05-22	Swamp	1	0	0	0	0	0	1	1
1.1	2019-05-22	Swamp	1	0	0	1	0	0	1	1
1.1	2019-05-22	Swamp	1	0	0	0	0	0	1	1
1.1	2019-05-22	Swamp	1	0	0	1	0	0	1	1
1.1	2019-05-22	Swamp	1	0	0	0	0	0	1	1
1.1	2019-05-22	Swamp	1	0	0	0	0	0	1	1
1.1	2019-05-22	Swamp	1	0	0	0	0	0	1	1
1.1	2019-05-22	Swamp	1	0	0	0	0	0	1	1
1.1	2019-05-22	Swamp	1	0	0	1	0	0	1	1
1.1	2019-05-22	Swamp	1	0	0	0	0	0	1	1
1.1	2019-05-22	Swamp	1	0	0	1	0	0	1	1
1.1	2019-05-22	Swamp	1	0	0	0	0	0	1	1
1.1	2019-05-22	Swamp	1	0	0	0	0	0	1	1
1.1	2019-05-22	Swamp	1	0	0	2	0	0	1	1
1.2	2019-05-22	Common	1	0	0	0	0	0	1	1
1.2	2019-05-22	Common	1	0	0	1	0	0	1	1
1.2	2019-05-22	Common	1	0	0	1	0	0	1	1
1.2	2019-05-22	Common	1	0	0	0	0	0	1	1
1.2	2019-05-22	Common	1	0	0	0	0	0	1	1
1.2	2019-05-22	Common	1	0	0	0	0	0	1	1
1.2	2019-05-22	Common	1	0	1	0	0	0	1	1
1.2	2019-05-22	Common	1	0	0	0	0	0	1	1
1.2	2019-05-22	Common	1	0	0	0	0	0	1	1
1.2	2019-05-22	Common	1	0	0	0	0	0	1	1
1.2	2019-05-22	Common	1	0	0	0	0	0	1	1
1.2	2019-05-22	Common	1	0	0	0	0	0	1	1
1.2	2019-05-22	Common	1	0	0	0	0	0	1	1
1.2	2019-05-22	Common	1	0	0	0	0	0	1	1
1.3	2019-05-22	Swamp	1	0	0	0	0	0	1	0
1.3	2019-05-22	Swamp	1	0	0	0	0	0	1	0
1.3	2019-05-22	Swamp	1	0	0	0	0	0	1	0
1.3	2019-05-22	Swamp	1	0	0	0	0	0	1	0
1.3	2019-05-22	Swamp	1	0	0	0	0	0	1	0
1.3	2019-05-22	Swamp	1	0	0	0	0	0	1	0
1.3	2019-05-22	Swamp	1	0	0	0	0	0	1	0
1.3	2019-05-22	Swamp	1	0	0	0	0	0	1	0
1.3	2019-05-22	Swamp	1	0	0	0	0	0	1	0
1.3	2019-05-22	Swamp	1	0	0	0	0	0	1	0
1.3	2019-05-22	Swamp	1	0	0	0	0	0	1	0
1.3	2019-05-22	Swamp	1	0	0	0	0	0	1	0
1.3	2019-05-22	Swamp	1	0	0	0	0	0	1	0
1.3	2019-05-22	Swamp	1	0	0	0	0	0	1	0
1.4	2019-05-22	Common	1	0	0	0	0	0	1	0
1.4	2019-05-22	Common	1	0	0	0	0	0	1	0
1.4	2019-05-22	Common	1	0	0	0	0	0	1	0
1.4	2019-05-22	Common	1	0	0	0	0	0	1	0
1.4	2019-05-22	Common	1	0	0	0	0	0	1	0
1.4	2019-05-22	Common	1	0	0	0	0	0	1	0
1.4	2019-05-22	Common	1	0	0	0	0	0	1	0
1.4	2019-05-22	Common	1	0	0	0	0	0	1	0
1.4	2019-05-22	Common	1	0	0	0	0	0	1	0
1.4	2019-05-22	Common	1	0	0	0	0	0	1	0
1.4	2019-05-22	Common	1	0	0	0	0	0	1	0
1.4	2019-05-22	Common	1	0	0	0	0	0	1	0
1.4	2019-05-22	Common	1	0	0	0	0	0	1	0
1.4	2019-05-22	Common	1	0	0	0	0	0	1	0
2.1	2019-05-22	Swamp	2	0	0	0	0	1	2	1
2.1	2019-05-22	Swamp	2	0	0	0	0	0	2	1
2.1	2019-05-22	Swamp	2	0	0	0	0	0	2	1
2.1	2019-05-22	Swamp	2	0	0	0	0	0	2	1
2.1	2019-05-22	Swamp	2	0	0	0	0	0	2	1
2.1	2019-05-22	Swamp	2	0	0	0	0	1	2	1
2.1	2019-05-22	Swamp	2	0	0	0	0	0	2	1
2.1	2019-05-22	Swamp	2	0	0	1	0	0	2	1
2.1	2019-05-22	Swamp	2	0	0	0	0	1	2	1
2.1	2019-05-22	Swamp	2	0	0	0	0	1	2	1
2.1	2019-05-22	Swamp	2	0	0	0	0	0	2	1
2.1	2019-05-22	Swamp	2	0	0	0	0	1	2	1
2.1	2019-05-22	Swamp	2	0	0	0	0	1	2	1
2.1	2019-05-22	Swamp	2	0	0	0	0	1	2	1
2.2	2019-05-22	Swamp	2	0	0	0	0	0	2	0
2.2	2019-05-22	Swamp	2	0	0	0	0	1	2	0
2.2	2019-05-22	Swamp	2	0	0	0	0	0	2	0
2.2	2019-05-22	Swamp	2	0	0	0	0	0	2	0
2.2	2019-05-22	Swamp	2	0	0	0	0	0	2	0
2.2	2019-05-22	Swamp	2	0	0	0	0	0	2	0
2.2	2019-05-22	Swamp	2	0	0	0	0	0	2	0
2.2	2019-05-22	Swamp	2	0	0	0	0	1	2	0
2.2	2019-05-22	Swamp	2	0	0	0	0	0	2	0
2.2	2019-05-22	Swamp	2	0	0	0	0	1	2	0
2.2	2019-05-22	Swamp	2	0	0	0	0	1	2	0
2.2	2019-05-22	Swamp	2	0	0	0	0	1	2	0
2.2	2019-05-22	Swamp	2	0	0	1	0	1	2	0
2.2	2019-05-22	Swamp	2	0	0	0	0	0	2	0
2.3	2019-05-22	Common	2	0	0	0	0	0	2	0
2.3	2019-05-22	Common	2	0	0	0	0	0	2	0
2.3	2019-05-22	Common	2	0	0	0	0	0	2	0
2.3	2019-05-22	Common	2	0	0	0	0	0	2	0
2.3	2019-05-22	Common	2	0	0	0	0	0	2	0
2.3	2019-05-22	Common	2	0	0	0	0	0	2	0
2.3	2019-05-22	Common	2	0	0	0	0	0	2	0
2.3	2019-05-22	Common	2	0	0	0	0	0	2	0
2.3	2019-05-22	Common	2	0	0	0	0	1	2	0
2.3	2019-05-22	Common	2	0	0	0	0	1	2	0
2.3	2019-05-22	Common	2	0	0	0	0	0	2	0
2.3	2019-05-22	Common	2	0	0	0	0	0	2	0
2.3	2019-05-22	Common	2	0	0	0	0	0	2	0
2.3	2019-05-22	Common	2	0	0	0	0	0	2	0
2.4	2019-05-22	Common	2	0	0	0	0	0	2	1
2.4	2019-05-22	Common	2	0	0	0	0	0	2	1
2.4	2019-05-22	Common	2	0	0	0	0	0	2	1
2.4	2019-05-22	Common	2	0	0	0	0	1	2	1
2.4	2019-05-22	Common	2	0	0	0	0	0	2	1
2.4	2019-05-22	Common	2	0	0	0	0	0	2	1
2.4	2019-05-22	Common	2	0	0	0	0	0	2	1
2.4	2019-05-22	Common	2	0	0	0	0	0	2	1
2.4	2019-05-22	Common	2	0	0	0	0	0	2	1
2.4	2019-05-22	Common	2	0	0	0	0	0	2	1
2.4	2019-05-22	Common	2	0	0	0	0	0	2	1
2.4	2019-05-22	Common	2	0	0	0	0	0	2	1
2.4	2019-05-22	Common	2	0	0	0	0	0	2	1
2.4	2019-05-22	Common	2	0	0	0	0	1	2	1
3.1	2019-05-22	Swamp	3	0	0	0	0	0	3	0
3.1	2019-05-22	Swamp	3	0	0	0	0	0	3	0
3.1	2019-05-22	Swamp	3	0	0	1	0	0	3	0
3.1	2019-05-22	Swamp	3	0	0	1	0	0	3	0
3.1	2019-05-22	Swamp	3	0	0	0	0	0	3	0
3.1	2019-05-22	Swamp	3	0	0	1	0	0	3	0
3.1	2019-05-22	Swamp	3	0	0	0	0	0	3	0
3.1	2019-05-22	Swamp	3	0	0	0	0	1	3	0
3.1	2019-05-22	Swamp	3	0	0	0	0	0	3	0
3.1	2019-05-22	Swamp	3	0	0	0	0	0	3	0
3.1	2019-05-22	Swamp	3	0	0	0	0	0	3	0
3.1	2019-05-22	Swamp	3	0	0	1	0	0	3	0
3.1	2019-05-22	Swamp	3	0	0	1	0	0	3	0
3.1	2019-05-22	Swamp	3	0	0	0	0	0	3	0
3.2	2019-05-22	Swamp	3	0	0	1	0	0	3	1
3.2	2019-05-22	Swamp	3	0	0	0	0	0	3	1
3.2	2019-05-22	Swamp	3	0	0	0	0	0	3	1
3.2	2019-05-22	Swamp	3	0	0	0	0	0	3	1
3.2	2019-05-22	Swamp	3	0	0	0	0	0	3	1
3.2	2019-05-22	Swamp	3	0	0	0	0	0	3	1
3.2	2019-05-22	Swamp	3	0	0	0	0	0	3	1
3.2	2019-05-22	Swamp	3	0	0	0	0	0	3	1
3.2	2019-05-22	Swamp	3	0	0	0	0	0	3	1
3.2	2019-05-22	Swamp	3	0	0	1	0	0	3	1
3.2	2019-05-22	Swamp	3	0	0	1	0	1	3	1
3.2	2019-05-22	Swamp	3	0	0	0	0	0	3	1
3.2	2019-05-22	Swamp	3	0	0	0	0	0	3	1
3.3	2019-05-22	Common	3	0	0	0	0	0	3	0
3.3	2019-05-22	Common	3	0	0	0	0	0	3	0
3.3	2019-05-22	Common	3	0	0	0	0	0	3	0
3.3	2019-05-22	Common	3	0	0	0	0	0	3	0
3.3	2019-05-22	Common	3	0	0	0	0	0	3	0
3.3	2019-05-22	Common	3	0	0	0	0	0	3	0
3.3	2019-05-22	Common	3	0	0	0	0	0	3	0
3.3	2019-05-22	Common	3	0	0	0	0	0	3	0
3.4	2019-05-22	Common	3	0	1	0	0	0	3	1
3.4	2019-05-22	Common	3	0	0	0	0	0	3	1
3.4	2019-05-22	Common	3	0	0	0	0	0	3	1
3.4	2019-05-22	Common	3	0	0	0	0	0	3	1
3.4	2019-05-22	Common	3	0	0	0	0	0	3	1
3.4	2019-05-22	Common	3	0	0	0	0	0	3	1
3.4	2019-05-22	Common	3	0	0	0	0	0	3	1
3.4	2019-05-22	Common	3	0	0	0	0	0	3	1
3.4	2019-05-22	Common	3	0	0	0	0	0	3	1
3.4	2019-05-22	Common	3	0	0	0	0	0	3	1
3.4	2019-05-22	Common	3	0	0	0	0	0	3	1
3.4	2019-05-22	Common	3	0	0	0	1	0	3	1
3.4	2019-05-22	Common	3	0	2	0	1	0	3	1
4.1	2019-05-22	Common	4	0	0	0	0	0	4	1
4.1	2019-05-22	Common	4	0	0	0	0	0	4	1
4.1	2019-05-22	Common	4	0	0	0	0	0	4	1
4.1	2019-05-22	Common	4	0	0	0	0	0	4	1
4.1	2019-05-22	Common	4	0	0	0	0	0	4	1
4.1	2019-05-22	Common	4	0	0	0	0	0	4	1
4.1	2019-05-22	Common	4	0	0	0	0	0	4	1
4.1	2019-05-22	Common	4	0	0	0	0	0	4	1
4.1	2019-05-22	Common	4	0	0	0	0	0	4	1
4.2	2019-05-22	Common	4	0	0	0	0	0	4	0
4.2	2019-05-22	Common	4	0	0	0	0	0	4	0
4.2	2019-05-22	Common	4	0	0	0	0	0	4	0
4.2	2019-05-22	Common	4	0	0	0	0	0	4	0
4.2	2019-05-22	Common	4	0	0	0	0	0	4	0
4.2	2019-05-22	Common	4	0	0	0	0	0	4	0
4.2	2019-05-22	Common	4	0	0	0	0	0	4	0
4.2	2019-05-22	Common	4	0	0	0	0	0	4	0
4.2	2019-05-22	Common	4	0	0	0	0	0	4	0
4.2	2019-05-22	Common	4	0	0	0	0	0	4	0
4.2	2019-05-22	Common	4	0	0	0	0	0	4	0
4.3	2019-05-22	Swamp	4	0	0	0	0	0	4	0
4.3	2019-05-22	Swamp	4	0	0	0	0	0	4	0
4.3	2019-05-22	Swamp	4	0	0	0	0	0	4	0
4.3	2019-05-22	Swamp	4	0	0	0	0	0	4	0
4.3	2019-05-22	Swamp	4	0	0	0	0	0	4	0
4.3	2019-05-22	Swamp	4	0	0	0	0	0	4	0
4.3	2019-05-22	Swamp	4	0	0	0	0	0	4	0
4.3	2019-05-22	Swamp	4	0	0	0	0	0	4	0
4.3	2019-05-22	Swamp	4	0	0	0	0	0	4	0
4.3	2019-05-22	Swamp	4	0	0	0	0	0	4	0
4.3	2019-05-22	Swamp	4	0	0	0	0	0	4	0
4.3	2019-05-22	Swamp	4	0	0	0	0	0	4	0
4.4	2019-05-22	Swamp	4	0	0	0	0	0	4	1
4.4	2019-05-22	Swamp	4	0	0	0	0	0	4	1
4.4	2019-05-22	Swamp	4	0	0	0	0	0	4	1
4.4	2019-05-22	Swamp	4	0	0	0	0	0	4	1
4.4	2019-05-22	Swamp	4	0	0	0	0	0	4	1
4.4	2019-05-22	Swamp	4	0	0	0	0	0	4	1
4.4	2019-05-22	Swamp	4	0	0	0	0	0	4	1
4.4	2019-05-22	Swamp	4	0	0	0	0	0	4	1
4.4	2019-05-22	Swamp	4	0	0	0	0	0	4	1
4.4	2019-05-22	Swamp	4	0	0	0	0	0	4	1
4.4	2019-05-22	Swamp	4	0	0	0	0	0	4	1
4.4	2019-05-22	Swamp	4	0	0	0	0	0	4	1
4.4	2019-05-22	Swamp	4	0	0	0	0	0	4	1
10.2	2019-05-22	Common	10	0	0	1	0	0	10	0
10.2	2019-05-22	Common	10	0	0	1	0	0	10	0
10.2	2019-05-22	Common	10	0	0	0	0	1	10	0
10.2	2019-05-22	Common	10	0	0	0	0	0	10	0
10.2	2019-05-22	Common	10	0	0	1	0	0	10	0
10.2	2019-05-22	Common	10	0	0	0	0	1	10	0
10.2	2019-05-22	Common	10	0	0	2	0	0	10	0
10.2	2019-05-22	Common	10	0	0	1	0	1	10	0
10.2	2019-05-22	Common	10	0	0	1	0	0	10	0
10.2	2019-05-22	Common	10	0	0	1	0	0	10	0
10.2	2019-05-22	Common	10	0	0	0	0	1	10	0
10.2	2019-05-22	Common	10	0	0	0	0	0	10	0
10.2	2019-05-22	Common	10	0	0	0	0	0	10	0
10.3	2019-05-22	Swamp	10	0	0	1	0	0	10	0
10.3	2019-05-22	Swamp	10	0	0	0	0	1	10	0
10.3	2019-05-22	Swamp	10	0	0	0	0	0	10	0
10.3	2019-05-22	Swamp	10	0	0	1	0	0	10	0
10.3	2019-05-22	Swamp	10	0	0	1	0	0	10	0
10.3	2019-05-22	Swamp	10	0	0	0	0	0	10	0
10.3	2019-05-22	Swamp	10	0	0	0	0	0	10	0
10.3	2019-05-22	Swamp	10	0	0	0	0	0	10	0
10.3	2019-05-22	Swamp	10	0	0	1	0	0	10	0
10.3	2019-05-22	Swamp	10	0	0	0	0	1	10	0
10.3	2019-05-22	Swamp	10	0	0	0	0	0	10	0
10.3	2019-05-22	Swamp	10	0	0	0	0	0	10	0
10.4	2019-05-22	Swamp	10	0	0	0	0	0	10	1
10.4	2019-05-22	Swamp	10	0	0	1	0	0	10	1
10.4	2019-05-22	Swamp	10	0	0	1	0	0	10	1
10.4	2019-05-22	Swamp	10	0	0	1	0	0	10	1
10.4	2019-05-22	Swamp	10	0	0	0	0	0	10	1
10.4	2019-05-22	Swamp	10	0	0	0	0	0	10	1
10.4	2019-05-22	Swamp	10	0	0	0	0	0	10	1
10.4	2019-05-22	Swamp	10	0	0	1	0	0	10	1
10.4	2019-05-22	Swamp	10	0	0	0	0	0	10	1
10.4	2019-05-22	Swamp	10	0	0	0	0	0	10	1
10.4	2019-05-22	Swamp	10	0	0	2	0	0	10	1
10.4	2019-05-22	Swamp	10	0	0	1	0	0	10	1
10.4	2019-05-22	Swamp	10	0	0	0	0	1	10	1
1.1	2019-05-29	Swamp	1	0	0	0	0	0	1	1
1.1	2019-05-29	Swamp	1	0	0	0	0	1	1	1
1.1	2019-05-29	Swamp	1	0	0	0	0	0	1	1
1.1	2019-05-29	Swamp	1	0	0	0	0	1	1	1
1.1	2019-05-29	Swamp	1	0	0	0	0	0	1	1
1.1	2019-05-29	Swamp	1	0	0	0	0	0	1	1
1.1	2019-05-29	Swamp	1	0	0	0	0	0	1	1
1.1	2019-05-29	Swamp	1	0	0	0	0	0	1	1
1.1	2019-05-29	Swamp	1	0	0	0	0	1	1	1
1.1	2019-05-29	Swamp	1	0	0	0	0	0	1	1
1.1	2019-05-29	Swamp	1	0	0	0	0	0	1	1
1.1	2019-05-29	Swamp	1	0	0	0	0	0	1	1
1.1	2019-05-29	Swamp	1	0	0	0	0	0	1	1
1.1	2019-05-29	Swamp	1	0	0	0	0	2	1	1
1.2	2019-05-29	Common	1	0	0	0	0	1	1	1
1.2	2019-05-29	Common	1	0	0	0	0	0	1	1
1.2	2019-05-29	Common	1	0	0	0	0	2	1	1
1.2	2019-05-29	Common	1	0	0	0	0	0	1	1
1.2	2019-05-29	Common	1	0	0	1	0	0	1	1
1.2	2019-05-29	Common	1	0	0	0	0	0	1	1
1.2	2019-05-29	Common	1	0	0	0	0	0	1	1
1.2	2019-05-29	Common	1	0	1	0	0	0	1	1
1.2	2019-05-29	Common	1	0	1	0	0	1	1	1
1.2	2019-05-29	Common	1	0	0	0	0	0	1	1
1.2	2019-05-29	Common	1	0	0	1	0	0	1	1
1.2	2019-05-29	Common	1	0	0	0	0	3	1	1
1.2	2019-05-29	Common	1	0	0	0	0	1	1	1
1.2	2019-05-29	Common	1	0	0	0	0	0	1	1
1.3	2019-05-29	Swamp	1	0	0	0	0	2	1	0
1.3	2019-05-29	Swamp	1	0	0	0	0	0	1	0
1.3	2019-05-29	Swamp	1	0	0	0	0	1	1	0
1.3	2019-05-29	Swamp	1	0	0	0	0	1	1	0
1.3	2019-05-29	Swamp	1	0	0	0	0	1	1	0
1.3	2019-05-29	Swamp	1	0	0	0	0	0	1	0
1.3	2019-05-29	Swamp	1	0	0	0	0	2	1	0
1.3	2019-05-29	Swamp	1	0	0	0	0	0	1	0
1.3	2019-05-29	Swamp	1	0	0	0	0	0	1	0
1.3	2019-05-29	Swamp	1	0	0	0	0	0	1	0
1.3	2019-05-29	Swamp	1	0	0	0	0	0	1	0
1.3	2019-05-29	Swamp	1	0	0	0	0	0	1	0
1.3	2019-05-29	Swamp	1	0	0	0	0	1	1	0
1.4	2019-05-29	Common	1	0	0	0	0	1	1	0
1.4	2019-05-29	Common	1	0	0	0	0	1	1	0
1.4	2019-05-29	Common	1	0	0	0	0	0	1	0
1.4	2019-05-29	Common	1	0	0	1	0	1	1	0
1.4	2019-05-29	Common	1	0	0	1	0	0	1	0
1.4	2019-05-29	Common	1	0	0	0	0	1	1	0
1.4	2019-05-29	Common	1	0	0	0	0	0	1	0
1.4	2019-05-29	Common	1	0	0	0	0	0	1	0
1.4	2019-05-29	Common	1	0	0	0	0	0	1	0
1.4	2019-05-29	Common	1	0	0	0	0	0	1	0
1.4	2019-05-29	Common	1	0	0	0	0	0	1	0
1.4	2019-05-29	Common	1	0	0	0	0	0	1	0
1.4	2019-05-29	Common	1	0	0	0	0	0	1	0
1.4	2019-05-29	Common	1	0	0	0	0	0	1	0
2.1	2019-05-29	Swamp	2	0	0	0	0	1	2	1
2.1	2019-05-29	Swamp	2	0	0	0	0	0	2	1
2.1	2019-05-29	Swamp	2	0	0	0	0	0	2	1
2.1	2019-05-29	Swamp	2	0	0	0	0	0	2	1
2.1	2019-05-29	Swamp	2	0	0	0	0	0	2	1
2.1	2019-05-29	Swamp	2	0	0	0	0	1	2	1
2.1	2019-05-29	Swamp	2	0	0	0	0	0	2	1
2.1	2019-05-29	Swamp	2	0	0	0	0	0	2	1
2.1	2019-05-29	Swamp	2	0	0	0	0	0	2	1
2.1	2019-05-29	Swamp	2	0	0	0	0	0	2	1
2.1	2019-05-29	Swamp	2	0	0	0	0	0	2	1
2.1	2019-05-29	Swamp	2	0	0	0	0	0	2	1
2.1	2019-05-29	Swamp	2	0	0	0	0	0	2	1
2.1	2019-05-29	Swamp	2	0	0	0	0	0	2	1
2.2	2019-05-29	Swamp	2	0	0	0	0	0	2	0
2.2	2019-05-29	Swamp	2	0	0	0	0	0	2	0
2.2	2019-05-29	Swamp	2	0	0	0	0	0	2	0
2.2	2019-05-29	Swamp	2	0	0	0	0	0	2	0
2.2	2019-05-29	Swamp	2	0	0	0	0	0	2	0
2.2	2019-05-29	Swamp	2	0	0	0	0	2	2	0
2.2	2019-05-29	Swamp	2	0	0	0	0	0	2	0
2.2	2019-05-29	Swamp	2	0	0	0	0	0	2	0
2.2	2019-05-29	Swamp	2	0	0	0	0	0	2	0
2.2	2019-05-29	Swamp	2	0	0	0	0	2	2	0
2.2	2019-05-29	Swamp	2	0	0	0	0	0	2	0
2.2	2019-05-29	Swamp	2	0	0	0	0	1	2	0
2.2	2019-05-29	Swamp	2	0	0	0	0	2	2	0
2.2	2019-05-29	Swamp	2	0	0	0	0	0	2	0
2.3	2019-05-29	Common	2	0	0	0	0	0	2	0
2.3	2019-05-29	Common	2	0	0	0	0	0	2	0
2.3	2019-05-29	Common	2	0	0	0	0	0	2	0
2.3	2019-05-29	Common	2	0	0	0	0	0	2	0
2.3	2019-05-29	Common	2	0	0	0	0	0	2	0
2.3	2019-05-29	Common	2	0	0	0	0	0	2	0
2.3	2019-05-29	Common	2	0	0	0	0	0	2	0
2.3	2019-05-29	Common	2	0	0	0	0	0	2	0
2.3	2019-05-29	Common	2	0	0	0	0	0	2	0
2.3	2019-05-29	Common	2	0	0	0	0	1	2	0
2.3	2019-05-29	Common	2	0	0	0	0	0	2	0
2.3	2019-05-29	Common	2	0	0	0	0	0	2	0
2.3	2019-05-29	Common	2	0	0	0	0	0	2	0
2.3	2019-05-29	Common	2	0	0	0	0	0	2	0
2.4	2019-05-29	Common	2	0	0	0	0	0	2	1
2.4	2019-05-29	Common	2	0	0	0	0	0	2	1
2.4	2019-05-29	Common	2	0	0	0	0	0	2	1
2.4	2019-05-29	Common	2	0	0	0	0	0	2	1
2.4	2019-05-29	Common	2	0	0	0	0	0	2	1
2.4	2019-05-29	Common	2	0	0	0	0	0	2	1
2.4	2019-05-29	Common	2	0	0	0	0	0	2	1
2.4	2019-05-29	Common	2	0	0	0	0	0	2	1
2.4	2019-05-29	Common	2	0	0	0	0	0	2	1
2.4	2019-05-29	Common	2	0	0	0	0	0	2	1
2.4	2019-05-29	Common	2	0	0	0	0	0	2	1
2.4	2019-05-29	Common	2	0	0	0	0	0	2	1
2.4	2019-05-29	Common	2	0	0	0	0	0	2	1
2.4	2019-05-29	Common	2	0	0	0	0	0	2	1
3.1	2019-05-29	Swamp	3	0	0	0	0	0	3	0
3.1	2019-05-29	Swamp	3	0	0	0	0	1	3	0
3.1	2019-05-29	Swamp	3	0	0	0	0	1	3	0
3.1	2019-05-29	Swamp	3	0	0	0	0	0	3	0
3.1	2019-05-29	Swamp	3	0	0	0	0	0	3	0
3.1	2019-05-29	Swamp	3	0	0	0	0	1	3	0
3.1	2019-05-29	Swamp	3	0	0	0	0	0	3	0
3.1	2019-05-29	Swamp	3	0	0	0	0	0	3	0
3.1	2019-05-29	Swamp	3	0	0	0	0	0	3	0
3.1	2019-05-29	Swamp	3	0	0	0	0	1	3	0
3.1	2019-05-29	Swamp	3	0	0	0	0	0	3	0
3.1	2019-05-29	Swamp	3	0	0	0	0	1	3	0
3.1	2019-05-29	Swamp	3	0	0	0	0	2	3	0
3.1	2019-05-29	Swamp	3	0	0	0	0	1	3	0
3.2	2019-05-29	Swamp	3	0	0	0	0	0	3	1
3.2	2019-05-29	Swamp	3	0	0	0	0	0	3	1
3.2	2019-05-29	Swamp	3	0	0	0	0	0	3	1
3.2	2019-05-29	Swamp	3	0	0	0	0	0	3	1
3.2	2019-05-29	Swamp	3	0	0	0	0	0	3	1
3.2	2019-05-29	Swamp	3	0	0	1	0	0	3	1
3.2	2019-05-29	Swamp	3	0	0	0	0	0	3	1
3.2	2019-05-29	Swamp	3	0	0	0	0	0	3	1
3.2	2019-05-29	Swamp	3	0	0	0	0	0	3	1
3.2	2019-05-29	Swamp	3	0	0	0	0	0	3	1
3.2	2019-05-29	Swamp	3	0	0	0	0	1	3	1
3.2	2019-05-29	Swamp	3	0	0	0	0	0	3	1
3.2	2019-05-29	Swamp	3	0	0	0	0	1	3	1
3.2	2019-05-29	Swamp	3	0	0	0	0	0	3	1
3.3	2019-05-29	Common	3	0	0	0	0	0	3	0
3.3	2019-05-29	Common	3	0	0	0	0	0	3	0
3.3	2019-05-29	Common	3	0	0	0	0	0	3	0
3.3	2019-05-29	Common	3	0	0	0	0	1	3	0
3.3	2019-05-29	Common	3	0	0	0	0	0	3	0
3.3	2019-05-29	Common	3	0	0	0	0	0	3	0
3.3	2019-05-29	Common	3	0	0	0	0	0	3	0
3.3	2019-05-29	Common	3	0	0	0	0	0	3	0
3.3	2019-05-29	Common	3	0	1	0	0	0	3	0
3.3	2019-05-29	Common	3	0	0	0	0	0	3	0
3.3	2019-05-29	Common	3	0	0	0	0	0	3	0
3.3	2019-05-29	Common	3	0	0	0	0	0	3	0
3.3	2019-05-29	Common	3	0	0	0	0	0	3	0
3.4	2019-05-29	Common	3	0	0	0	0	0	3	1
3.4	2019-05-29	Common	3	0	0	0	0	0	3	1
3.4	2019-05-29	Common	3	0	0	0	10	0	3	1
3.4	2019-05-29	Common	3	0	0	0	10	0	3	1
3.4	2019-05-29	Common	3	0	0	0	10	0	3	1
3.4	2019-05-29	Common	3	0	0	0	0	0	3	1
3.4	2019-05-29	Common	3	0	0	0	0	0	3	1
3.4	2019-05-29	Common	3	0	0	0	0	0	3	1
3.4	2019-05-29	Common	3	0	0	0	0	0	3	1
3.4	2019-05-29	Common	3	0	0	0	0	0	3	1
3.4	2019-05-29	Common	3	0	0	0	0	0	3	1
3.4	2019-05-29	Common	3	0	0	0	3	0	3	1
3.4	2019-05-29	Common	3	0	0	0	0	0	3	1
3.4	2019-05-29	Common	3	0	0	0	0	0	3	1
4.1	2019-05-29	Common	4	0	0	0	0	0	4	1
4.1	2019-05-29	Common	4	0	0	0	0	0	4	1
4.1	2019-05-29	Common	4	0	0	0	0	0	4	1
4.1	2019-05-29	Common	4	0	0	0	0	0	4	1
4.1	2019-05-29	Common	4	0	0	0	0	0	4	1
4.1	2019-05-29	Common	4	0	0	0	0	0	4	1
4.2	2019-05-29	Common	4	0	0	0	0	0	4	0
4.2	2019-05-29	Common	4	0	0	0	0	0	4	0
4.2	2019-05-29	Common	4	0	0	0	0	0	4	0
4.2	2019-05-29	Common	4	0	0	0	0	0	4	0
4.2	2019-05-29	Common	4	0	0	0	0	0	4	0
4.2	2019-05-29	Common	4	0	0	0	0	0	4	0
4.2	2019-05-29	Common	4	0	0	0	0	0	4	0
4.2	2019-05-29	Common	4	0	1	0	0	0	4	0
4.2	2019-05-29	Common	4	0	0	0	0	0	4	0
4.2	2019-05-29	Common	4	0	0	0	0	0	4	0
4.2	2019-05-29	Common	4	0	0	0	0	0	4	0
4.2	2019-05-29	Common	4	0	0	0	0	0	4	0
4.2	2019-05-29	Common	4	0	0	0	0	0	4	0
4.2	2019-05-29	Common	4	0	0	0	0	0	4	0
4.3	2019-05-29	Swamp	4	0	0	0	0	1	4	0
4.3	2019-05-29	Swamp	4	0	0	0	0	0	4	0
4.3	2019-05-29	Swamp	4	0	0	0	0	0	4	0
4.3	2019-05-29	Swamp	4	0	0	0	0	0	4	0
4.3	2019-05-29	Swamp	4	0	0	0	0	0	4	0
4.3	2019-05-29	Swamp	4	0	0	0	0	0	4	0
4.3	2019-05-29	Swamp	4	0	0	0	0	0	4	0
4.3	2019-05-29	Swamp	4	0	0	0	0	0	4	0
4.3	2019-05-29	Swamp	4	0	0	0	0	1	4	0
4.3	2019-05-29	Swamp	4	0	0	0	0	0	4	0
4.3	2019-05-29	Swamp	4	0	0	0	0	0	4	0
4.3	2019-05-29	Swamp	4	0	0	0	0	0	4	0
4.3	2019-05-29	Swamp	4	0	0	0	0	0	4	0
4.3	2019-05-29	Swamp	4	0	0	0	0	0	4	0
4.4	2019-05-29	Swamp	4	0	0	0	0	0	4	1
4.4	2019-05-29	Swamp	4	0	0	0	0	1	4	1
4.4	2019-05-29	Swamp	4	0	0	0	0	0	4	1
4.4	2019-05-29	Swamp	4	0	0	0	0	0	4	1
4.4	2019-05-29	Swamp	4	0	0	0	0	0	4	1
4.4	2019-05-29	Swamp	4	0	0	0	0	0	4	1
4.4	2019-05-29	Swamp	4	0	0	0	0	0	4	1
4.4	2019-05-29	Swamp	4	0	0	0	0	1	4	1
4.4	2019-05-29	Swamp	4	0	0	0	0	0	4	1
4.4	2019-05-29	Swamp	4	0	0	0	0	1	4	1
4.4	2019-05-29	Swamp	4	0	0	0	0	1	4	1
4.4	2019-05-29	Swamp	4	0	0	0	0	0	4	1
4.4	2019-05-29	Swamp	4	0	0	0	0	1	4	1
4.4	2019-05-29	Swamp	4	0	0	0	0	0	4	1
10.2	2019-05-29	Common	10	0	0	0	0	0	10	0
10.2	2019-05-29	Common	10	0	0	0	0	0	10	0
10.2	2019-05-29	Common	10	0	0	0	0	0	10	0
10.2	2019-05-29	Common	10	0	0	0	0	0	10	0
10.2	2019-05-29	Common	10	0	0	0	0	0	10	0
10.2	2019-05-29	Common	10	0	0	0	0	0	10	0
10.2	2019-05-29	Common	10	0	0	0	0	0	10	0
10.2	2019-05-29	Common	10	0	0	0	0	0	10	0
10.2	2019-05-29	Common	10	0	0	0	0	1	10	0
10.2	2019-05-29	Common	10	0	0	0	0	0	10	0
10.2	2019-05-29	Common	10	0	0	0	0	0	10	0
10.2	2019-05-29	Common	10	0	0	0	0	0	10	0
10.2	2019-05-29	Common	10	0	0	0	0	0	10	0
10.2	2019-05-29	Common	10	0	0	0	0	0	10	0
10.3	2019-05-29	Swamp	10	0	0	0	0	0	10	0
10.3	2019-05-29	Swamp	10	0	0	0	0	0	10	0
10.3	2019-05-29	Swamp	10	0	0	0	0	0	10	0
10.3	2019-05-29	Swamp	10	0	0	0	0	0	10	0
10.3	2019-05-29	Swamp	10	0	0	0	0	0	10	0
10.3	2019-05-29	Swamp	10	0	0	0	0	1	10	0
10.3	2019-05-29	Swamp	10	0	0	0	0	0	10	0
10.3	2019-05-29	Swamp	10	0	0	0	0	1	10	0
10.3	2019-05-29	Swamp	10	0	0	0	0	0	10	0
10.3	2019-05-29	Swamp	10	0	0	0	0	1	10	0
10.3	2019-05-29	Swamp	10	0	0	0	0	2	10	0
10.3	2019-05-29	Swamp	10	0	0	0	0	0	10	0
10.3	2019-05-29	Swamp	10	0	0	0	0	0	10	0
10.3	2019-05-29	Swamp	10	0	0	0	0	0	10	0
10.4	2019-05-29	Swamp	10	0	0	0	0	1	10	1
10.4	2019-05-29	Swamp	10	0	0	0	0	0	10	1
10.4	2019-05-29	Swamp	10	0	0	0	0	0	10	1
10.4	2019-05-29	Swamp	10	0	0	0	0	0	10	1
10.4	2019-05-29	Swamp	10	0	0	0	0	1	10	1
10.4	2019-05-29	Swamp	10	0	0	0	0	0	10	1
10.4	2019-05-29	Swamp	10	0	0	0	0	0	10	1
10.4	2019-05-29	Swamp	10	0	0	0	0	0	10	1
10.4	2019-05-29	Swamp	10	0	0	1	0	0	10	1
10.4	2019-05-29	Swamp	10	0	0	0	0	0	10	1
10.4	2019-05-29	Swamp	10	0	0	0	0	0	10	1
10.4	2019-05-29	Swamp	10	0	0	0	0	0	10	1
10.4	2019-05-29	Swamp	10	0	0	0	0	1	10	1
10.4	2019-05-29	Swamp	10	0	0	0	0	0	10	1
1.1	2019-06-13	Swamp	1	0	0	0	0	0	1	1
1.1	2019-06-13	Swamp	1	0	0	0	0	0	1	1
1.1	2019-06-13	Swamp	1	0	0	0	0	0	1	1
1.1	2019-06-13	Swamp	1	0	0	0	0	0	1	1
1.1	2019-06-13	Swamp	1	0	0	0	0	0	1	1
1.1	2019-06-13	Swamp	1	0	0	0	0	0	1	1
1.1	2019-06-13	Swamp	1	0	0	0	0	0	1	1
1.1	2019-06-13	Swamp	1	0	0	0	0	1	1	1
1.1	2019-06-13	Swamp	1	0	0	0	0	0	1	1
1.1	2019-06-13	Swamp	1	0	0	0	0	1	1	1
1.1	2019-06-13	Swamp	1	0	0	0	0	0	1	1
1.1	2019-06-13	Swamp	1	0	0	0	0	0	1	1
1.1	2019-06-13	Swamp	1	0	0	0	0	0	1	1
1.2	2019-06-13	Common	1	0	0	0	0	0	1	1
1.2	2019-06-13	Common	1	0	0	0	0	0	1	1
1.2	2019-06-13	Common	1	0	0	0	0	0	1	1
1.2	2019-06-13	Common	1	0	0	0	0	0	1	1
1.2	2019-06-13	Common	1	0	0	0	0	0	1	1
1.2	2019-06-13	Common	1	0	0	0	0	0	1	1
1.2	2019-06-13	Common	1	0	0	0	0	0	1	1
1.2	2019-06-13	Common	1	0	0	0	0	0	1	1
1.2	2019-06-13	Common	1	0	0	0	0	0	1	1
1.2	2019-06-13	Common	1	0	0	0	0	0	1	1
1.2	2019-06-13	Common	1	0	0	0	0	0	1	1
1.2	2019-06-13	Common	1	0	0	0	0	0	1	1
1.2	2019-06-13	Common	1	0	0	0	0	0	1	1
1.2	2019-06-13	Common	1	0	0	0	0	0	1	1
1.3	2019-06-13	Swamp	1	0	0	0	0	1	1	0
1.3	2019-06-13	Swamp	1	0	0	0	0	0	1	0
1.3	2019-06-13	Swamp	1	0	0	0	0	0	1	0
1.3	2019-06-13	Swamp	1	0	0	0	0	0	1	0
1.3	2019-06-13	Swamp	1	0	0	0	0	0	1	0
1.3	2019-06-13	Swamp	1	0	0	0	0	0	1	0
1.3	2019-06-13	Swamp	1	0	0	0	0	0	1	0
1.3	2019-06-13	Swamp	1	0	0	0	0	0	1	0
1.3	2019-06-13	Swamp	1	0	0	0	0	0	1	0
1.3	2019-06-13	Swamp	1	0	0	0	0	0	1	0
1.3	2019-06-13	Swamp	1	0	0	0	0	0	1	0
1.3	2019-06-13	Swamp	1	0	0	0	0	0	1	0
1.3	2019-06-13	Swamp	1	0	0	0	0	0	1	0
1.4	2019-06-13	Common	1	0	0	0	0	0	1	0
1.4	2019-06-13	Common	1	0	0	0	0	0	1	0
1.4	2019-06-13	Common	1	0	0	0	0	0	1	0
1.4	2019-06-13	Common	1	0	0	0	0	0	1	0
1.4	2019-06-13	Common	1	0	0	0	0	0	1	0
1.4	2019-06-13	Common	1	0	0	0	0	0	1	0
1.4	2019-06-13	Common	1	0	0	0	0	0	1	0
1.4	2019-06-13	Common	1	0	0	0	0	0	1	0
1.4	2019-06-13	Common	1	0	0	0	0	0	1	0
1.4	2019-06-13	Common	1	0	0	0	0	0	1	0
1.4	2019-06-13	Common	1	0	0	0	0	0	1	0
1.4	2019-06-13	Common	1	0	0	0	0	0	1	0
1.4	2019-06-13	Common	1	0	0	0	0	0	1	0
1.4	2019-06-13	Common	1	0	0	0	0	0	1	0
2.1	2019-06-13	Swamp	2	0	0	0	0	0	2	1
2.1	2019-06-13	Swamp	2	0	0	0	0	0	2	1
2.1	2019-06-13	Swamp	2	0	0	0	0	0	2	1
2.1	2019-06-13	Swamp	2	0	0	0	0	0	2	1
2.1	2019-06-13	Swamp	2	0	0	0	0	0	2	1
2.1	2019-06-13	Swamp	2	0	0	0	0	0	2	1
2.1	2019-06-13	Swamp	2	0	0	0	0	0	2	1
2.1	2019-06-13	Swamp	2	0	0	0	0	0	2	1
2.1	2019-06-13	Swamp	2	0	0	0	0	0	2	1
2.1	2019-06-13	Swamp	2	0	0	0	0	0	2	1
2.1	2019-06-13	Swamp	2	0	0	0	0	0	2	1
2.1	2019-06-13	Swamp	2	0	0	0	0	0	2	1
2.1	2019-06-13	Swamp	2	0	0	0	0	0	2	1
2.1	2019-06-13	Swamp	2	0	0	0	0	1	2	1
2.2	2019-06-13	Swamp	2	0	0	0	0	0	2	0
2.2	2019-06-13	Swamp	2	0	0	0	0	0	2	0
2.2	2019-06-13	Swamp	2	0	0	0	0	0	2	0
2.2	2019-06-13	Swamp	2	0	0	0	0	0	2	0
2.2	2019-06-13	Swamp	2	0	0	0	0	0	2	0
2.2	2019-06-13	Swamp	2	0	0	0	0	0	2	0
2.2	2019-06-13	Swamp	2	0	0	0	0	0	2	0
2.2	2019-06-13	Swamp	2	0	0	0	0	0	2	0
2.2	2019-06-13	Swamp	2	0	0	0	0	0	2	0
2.2	2019-06-13	Swamp	2	0	0	0	0	0	2	0
2.2	2019-06-13	Swamp	2	0	0	0	0	0	2	0
2.2	2019-06-13	Swamp	2	0	0	0	0	0	2	0
2.2	2019-06-13	Swamp	2	0	0	0	0	0	2	0
2.2	2019-06-13	Swamp	2	0	0	0	0	0	2	0
2.3	2019-06-13	Common	2	0	0	0	0	0	2	0
2.3	2019-06-13	Common	2	0	0	0	0	0	2	0
2.3	2019-06-13	Common	2	0	0	0	0	0	2	0
2.3	2019-06-13	Common	2	0	0	0	0	0	2	0
2.3	2019-06-13	Common	2	0	0	0	0	0	2	0
2.3	2019-06-13	Common	2	0	0	0	0	0	2	0
2.3	2019-06-13	Common	2	0	0	0	0	0	2	0
2.3	2019-06-13	Common	2	0	0	0	0	0	2	0
2.3	2019-06-13	Common	2	0	0	0	0	0	2	0
2.3	2019-06-13	Common	2	0	0	0	0	0	2	0
2.3	2019-06-13	Common	2	0	0	0	0	0	2	0
2.3	2019-06-13	Common	2	0	0	0	0	0	2	0
2.3	2019-06-13	Common	2	0	0	0	0	0	2	0
2.3	2019-06-13	Common	2	0	0	0	0	1	2	0
2.4	2019-06-13	Common	2	0	0	0	0	0	2	1
2.4	2019-06-13	Common	2	0	0	0	0	0	2	1
2.4	2019-06-13	Common	2	0	0	0	0	0	2	1
2.4	2019-06-13	Common	2	0	0	0	0	0	2	1
2.4	2019-06-13	Common	2	0	0	0	0	0	2	1
2.4	2019-06-13	Common	2	0	0	0	0	0	2	1
2.4	2019-06-13	Common	2	0	0	0	0	0	2	1
2.4	2019-06-13	Common	2	0	0	0	0	0	2	1
2.4	2019-06-13	Common	2	0	0	0	0	0	2	1
2.4	2019-06-13	Common	2	0	0	0	0	0	2	1
2.4	2019-06-13	Common	2	0	0	0	0	0	2	1
2.4	2019-06-13	Common	2	0	0	0	0	0	2	1
2.4	2019-06-13	Common	2	0	0	0	0	0	2	1
2.4	2019-06-13	Common	2	0	0	0	0	1	2	1
3.1	2019-06-13	Swamp	3	0	0	0	0	0	3	0
3.1	2019-06-13	Swamp	3	0	0	0	0	0	3	0
3.1	2019-06-13	Swamp	3	0	0	0	0	0	3	0
3.1	2019-06-13	Swamp	3	0	0	0	0	0	3	0
3.1	2019-06-13	Swamp	3	0	0	0	0	0	3	0
3.1	2019-06-13	Swamp	3	0	0	0	0	1	3	0
3.1	2019-06-13	Swamp	3	0	0	0	0	0	3	0
3.1	2019-06-13	Swamp	3	0	0	0	0	0	3	0
3.1	2019-06-13	Swamp	3	0	0	0	0	1	3	0
3.1	2019-06-13	Swamp	3	0	0	0	0	0	3	0
3.1	2019-06-13	Swamp	3	0	0	0	0	0	3	0
3.1	2019-06-13	Swamp	3	0	0	0	0	3	3	0
3.1	2019-06-13	Swamp	3	0	0	0	0	1	3	0
3.1	2019-06-13	Swamp	3	0	0	0	0	0	3	0
3.2	2019-06-13	Swamp	3	0	0	0	0	0	3	1
3.2	2019-06-13	Swamp	3	0	0	0	0	0	3	1
3.2	2019-06-13	Swamp	3	0	0	0	0	1	3	1
3.2	2019-06-13	Swamp	3	0	0	0	0	0	3	1
3.2	2019-06-13	Swamp	3	0	0	0	0	0	3	1
3.2	2019-06-13	Swamp	3	0	0	0	0	0	3	1
3.2	2019-06-13	Swamp	3	0	0	0	0	0	3	1
3.2	2019-06-13	Swamp	3	0	0	0	0	1	3	1
3.2	2019-06-13	Swamp	3	0	0	0	0	0	3	1
3.2	2019-06-13	Swamp	3	0	0	0	0	0	3	1
3.2	2019-06-13	Swamp	3	0	0	0	0	0	3	1
3.2	2019-06-13	Swamp	3	0	0	0	0	0	3	1
3.2	2019-06-13	Swamp	3	0	0	0	0	1	3	1
3.2	2019-06-13	Swamp	3	0	0	0	0	0	3	1
3.3	2019-06-13	Common	3	0	0	0	0	0	3	0
3.3	2019-06-13	Common	3	0	0	0	0	1	3	0
3.3	2019-06-13	Common	3	0	0	0	0	0	3	0
3.3	2019-06-13	Common	3	0	0	0	0	0	3	0
3.3	2019-06-13	Common	3	0	0	0	0	0	3	0
3.3	2019-06-13	Common	3	0	0	0	0	0	3	0
3.3	2019-06-13	Common	3	0	0	0	0	0	3	0
3.3	2019-06-13	Common	3	0	0	0	0	0	3	0
3.3	2019-06-13	Common	3	0	0	0	0	0	3	0
3.3	2019-06-13	Common	3	0	0	0	0	0	3	0
3.3	2019-06-13	Common	3	0	0	0	0	0	3	0
3.4	2019-06-13	Common	3	0	0	0	0	0	3	1
3.4	2019-06-13	Common	3	0	0	0	0	0	3	1
3.4	2019-06-13	Common	3	0	0	0	0	0	3	1
3.4	2019-06-13	Common	3	0	0	0	1	0	3	1
3.4	2019-06-13	Common	3	0	0	0	0	0	3	1
3.4	2019-06-13	Common	3	0	0	0	0	0	3	1
3.4	2019-06-13	Common	3	0	0	0	0	0	3	1
3.4	2019-06-13	Common	3	0	0	0	0	0	3	1
3.4	2019-06-13	Common	3	0	0	0	0	1	3	1
3.4	2019-06-13	Common	3	0	0	0	0	0	3	1
3.4	2019-06-13	Common	3	0	0	0	0	0	3	1
3.4	2019-06-13	Common	3	0	0	0	0	0	3	1
4.1	2019-06-13	Common	4	0	0	0	0	0	4	1
4.1	2019-06-13	Common	4	0	0	0	0	0	4	1
4.1	2019-06-13	Common	4	0	0	0	0	0	4	1
4.1	2019-06-13	Common	4	0	0	0	0	0	4	1
4.1	2019-06-13	Common	4	0	0	0	0	0	4	1
4.1	2019-06-13	Common	4	0	0	0	0	0	4	1
4.1	2019-06-13	Common	4	0	0	0	0	0	4	1
4.1	2019-06-13	Common	4	0	0	0	0	0	4	1
4.1	2019-06-13	Common	4	0	0	0	0	0	4	1
4.1	2019-06-13	Common	4	0	0	0	0	0	4	1
4.1	2019-06-13	Common	4	0	0	0	0	0	4	1
4.1	2019-06-13	Common	4	0	0	0	0	0	4	1
4.2	2019-06-13	Common	4	0	0	0	0	0	4	0
4.2	2019-06-13	Common	4	0	0	0	0	0	4	0
4.2	2019-06-13	Common	4	0	0	0	0	0	4	0
4.2	2019-06-13	Common	4	0	0	0	0	0	4	0
4.2	2019-06-13	Common	4	0	0	0	0	0	4	0
4.2	2019-06-13	Common	4	0	0	0	0	0	4	0
4.2	2019-06-13	Common	4	0	0	0	0	0	4	0
4.2	2019-06-13	Common	4	0	0	0	0	0	4	0
4.2	2019-06-13	Common	4	0	0	0	0	0	4	0
4.2	2019-06-13	Common	4	0	0	0	0	0	4	0
4.2	2019-06-13	Common	4	0	0	0	0	0	4	0
4.2	2019-06-13	Common	4	0	0	0	0	0	4	0
4.2	2019-06-13	Common	4	0	0	0	0	0	4	0
4.2	2019-06-13	Common	4	0	0	0	0	0	4	0
4.3	2019-06-13	Swamp	4	0	0	0	0	0	4	0
4.3	2019-06-13	Swamp	4	0	0	0	0	0	4	0
4.3	2019-06-13	Swamp	4	0	0	0	0	0	4	0
4.3	2019-06-13	Swamp	4	0	0	0	0	0	4	0
4.3	2019-06-13	Swamp	4	0	0	0	0	0	4	0
4.3	2019-06-13	Swamp	4	0	0	0	0	0	4	0
4.3	2019-06-13	Swamp	4	0	0	0	0	0	4	0
4.3	2019-06-13	Swamp	4	0	0	0	0	0	4	0
4.3	2019-06-13	Swamp	4	0	0	0	0	0	4	0
4.3	2019-06-13	Swamp	4	0	0	0	0	0	4	0
4.3	2019-06-13	Swamp	4	0	0	0	0	0	4	0
4.3	2019-06-13	Swamp	4	0	0	0	0	0	4	0
4.3	2019-06-13	Swamp	4	0	0	0	0	0	4	0
4.3	2019-06-13	Swamp	4	0	0	0	0	0	4	0
4.4	2019-06-13	Swamp	4	0	0	0	0	0	4	1
4.4	2019-06-13	Swamp	4	0	0	0	0	0	4	1
4.4	2019-06-13	Swamp	4	0	0	0	0	0	4	1
4.4	2019-06-13	Swamp	4	0	0	0	0	0	4	1
4.4	2019-06-13	Swamp	4	0	0	0	0	0	4	1
4.4	2019-06-13	Swamp	4	0	0	0	0	0	4	1
4.4	2019-06-13	Swamp	4	0	0	0	0	0	4	1
4.4	2019-06-13	Swamp	4	0	0	0	0	0	4	1
4.4	2019-06-13	Swamp	4	0	0	0	0	0	4	1
4.4	2019-06-13	Swamp	4	0	0	0	0	0	4	1
4.4	2019-06-13	Swamp	4	0	0	0	0	0	4	1
4.4	2019-06-13	Swamp	4	0	0	0	0	0	4	1
4.4	2019-06-13	Swamp	4	0	0	0	0	0	4	1
4.4	2019-06-13	Swamp	4	0	0	0	0	0	4	1
10.2	2019-06-13	Common	10	0	0	0	0	0	10	0
10.2	2019-06-13	Common	10	0	0	0	0	0	10	0
10.2	2019-06-13	Common	10	0	0	0	0	0	10	0
10.2	2019-06-13	Common	10	0	0	0	0	0	10	0
10.2	2019-06-13	Common	10	0	0	0	0	0	10	0
10.2	2019-06-13	Common	10	0	0	0	0	0	10	0
10.2	2019-06-13	Common	10	0	0	0	0	0	10	0
10.2	2019-06-13	Common	10	0	0	0	0	0	10	0
10.2	2019-06-13	Common	10	0	0	0	0	0	10	0
10.2	2019-06-13	Common	10	0	0	0	0	0	10	0
10.2	2019-06-13	Common	10	0	0	0	0	0	10	0
10.2	2019-06-13	Common	10	0	0	0	0	0	10	0
10.2	2019-06-13	Common	10	0	0	0	0	0	10	0
10.2	2019-06-13	Common	10	0	0	0	0	0	10	0
10.3	2019-06-13	Swamp	10	0	0	0	0	0	10	0
10.3	2019-06-13	Swamp	10	0	0	0	0	0	10	0
10.3	2019-06-13	Swamp	10	0	0	0	0	0	10	0
10.3	2019-06-13	Swamp	10	0	0	0	0	0	10	0
10.3	2019-06-13	Swamp	10	0	0	0	0	0	10	0
10.3	2019-06-13	Swamp	10	0	0	0	0	0	10	0
10.3	2019-06-13	Swamp	10	0	0	0	0	0	10	0
10.3	2019-06-13	Swamp	10	0	0	0	0	0	10	0
10.3	2019-06-13	Swamp	10	0	0	0	0	0	10	0
10.3	2019-06-13	Swamp	10	0	0	0	0	0	10	0
10.3	2019-06-13	Swamp	10	0	0	0	0	0	10	0
10.3	2019-06-13	Swamp	10	0	0	0	0	0	10	0
10.3	2019-06-13	Swamp	10	0	0	0	0	0	10	0
10.3	2019-06-13	Swamp	10	0	0	0	0	1	10	0
10.4	2019-06-13	Swamp	10	0	0	0	0	0	10	1
10.4	2019-06-13	Swamp	10	0	0	0	0	0	10	1
10.4	2019-06-13	Swamp	10	0	0	0	0	0	10	1
10.4	2019-06-13	Swamp	10	0	0	0	0	0	10	1
10.4	2019-06-13	Swamp	10	0	0	0	0	0	10	1
10.4	2019-06-13	Swamp	10	0	0	0	0	0	10	1
10.4	2019-06-13	Swamp	10	0	0	0	0	0	10	1
10.4	2019-06-13	Swamp	10	0	0	0	0	0	10	1
10.4	2019-06-13	Swamp	10	0	0	0	0	0	10	1
10.4	2019-06-13	Swamp	10	0	0	0	0	0	10	1
10.4	2019-06-13	Swamp	10	0	0	0	0	0	10	1
10.4	2019-06-13	Swamp	10	0	0	0	0	0	10	1
10.4	2019-06-13	Swamp	10	0	0	0	0	0	10	1
1.1	2019-06-20	Swamp	1	0	0	0	0	0	1	1
1.1	2019-06-20	Swamp	1	0	0	0	0	0	1	1
1.1	2019-06-20	Swamp	1	0	0	0	0	0	1	1
1.1	2019-06-20	Swamp	1	0	0	0	0	0	1	1
1.1	2019-06-20	Swamp	1	0	0	0	0	0	1	1
1.1	2019-06-20	Swamp	1	0	0	0	0	0	1	1
1.1	2019-06-20	Swamp	1	0	0	0	0	1	1	1
1.1	2019-06-20	Swamp	1	0	0	0	0	0	1	1
1.1	2019-06-20	Swamp	1	0	0	0	0	0	1	1
1.1	2019-06-20	Swamp	1	0	0	0	0	0	1	1
1.1	2019-06-20	Swamp	1	0	0	0	0	0	1	1
1.1	2019-06-20	Swamp	1	0	0	0	0	0	1	1
1.2	2019-06-20	Common	1	0	0	0	0	0	1	1
1.2	2019-06-20	Common	1	0	0	0	0	0	1	1
1.2	2019-06-20	Common	1	0	0	0	0	0	1	1
1.2	2019-06-20	Common	1	0	0	0	0	0	1	1
1.2	2019-06-20	Common	1	0	0	0	0	0	1	1
1.2	2019-06-20	Common	1	0	0	0	0	0	1	1
1.2	2019-06-20	Common	1	0	0	0	0	0	1	1
1.2	2019-06-20	Common	1	0	0	0	0	0	1	1
1.2	2019-06-20	Common	1	0	0	0	0	0	1	1
1.2	2019-06-20	Common	1	0	0	0	0	0	1	1
1.2	2019-06-20	Common	1	0	0	0	0	0	1	1
1.2	2019-06-20	Common	1	0	0	0	0	0	1	1
1.2	2019-06-20	Common	1	0	0	0	0	0	1	1
1.2	2019-06-20	Common	1	0	0	0	0	0	1	1
1.3	2019-06-20	Swamp	1	0	0	2	0	0	1	0
1.3	2019-06-20	Swamp	1	0	0	0	0	0	1	0
1.3	2019-06-20	Swamp	1	0	0	0	0	0	1	0
1.3	2019-06-20	Swamp	1	0	0	0	0	0	1	0
1.3	2019-06-20	Swamp	1	0	0	0	0	0	1	0
1.3	2019-06-20	Swamp	1	0	0	0	0	0	1	0
1.3	2019-06-20	Swamp	1	0	0	0	0	0	1	0
1.3	2019-06-20	Swamp	1	0	0	0	0	0	1	0
1.3	2019-06-20	Swamp	1	0	0	0	0	0	1	0
1.3	2019-06-20	Swamp	1	0	0	0	0	0	1	0
1.3	2019-06-20	Swamp	1	0	0	0	0	0	1	0
1.3	2019-06-20	Swamp	1	0	0	0	0	0	1	0
1.3	2019-06-20	Swamp	1	0	0	0	0	0	1	0
1.4	2019-06-20	Common	1	0	0	0	0	0	1	0
1.4	2019-06-20	Common	1	0	0	0	0	0	1	0
1.4	2019-06-20	Common	1	0	0	0	0	0	1	0
1.4	2019-06-20	Common	1	0	0	0	0	0	1	0
1.4	2019-06-20	Common	1	0	0	0	0	0	1	0
1.4	2019-06-20	Common	1	0	0	0	0	0	1	0
1.4	2019-06-20	Common	1	0	0	0	0	0	1	0
1.4	2019-06-20	Common	1	0	0	0	0	0	1	0
1.4	2019-06-20	Common	1	0	0	0	0	0	1	0
1.4	2019-06-20	Common	1	0	0	0	0	0	1	0
1.4	2019-06-20	Common	1	0	0	0	0	0	1	0
1.4	2019-06-20	Common	1	0	0	0	0	0	1	0
1.4	2019-06-20	Common	1	0	0	0	0	0	1	0
1.4	2019-06-20	Common	1	0	0	0	0	0	1	0
2.1	2019-06-20	Swamp	2	0	0	0	0	0	2	1
2.1	2019-06-20	Swamp	2	0	0	0	0	0	2	1
2.1	2019-06-20	Swamp	2	0	0	0	0	0	2	1
2.1	2019-06-20	Swamp	2	0	0	0	0	0	2	1
2.1	2019-06-20	Swamp	2	0	0	0	0	0	2	1
2.1	2019-06-20	Swamp	2	0	0	0	0	0	2	1
2.1	2019-06-20	Swamp	2	0	0	0	0	0	2	1
2.1	2019-06-20	Swamp	2	0	0	0	0	0	2	1
2.1	2019-06-20	Swamp	2	0	0	0	0	0	2	1
2.1	2019-06-20	Swamp	2	0	0	0	0	0	2	1
2.1	2019-06-20	Swamp	2	0	0	0	0	0	2	1
2.1	2019-06-20	Swamp	2	0	0	0	0	1	2	1
2.1	2019-06-20	Swamp	2	0	0	0	0	0	2	1
2.1	2019-06-20	Swamp	2	0	0	1	0	0	2	1
2.2	2019-06-20	Swamp	2	0	0	0	0	0	2	0
2.2	2019-06-20	Swamp	2	0	0	0	0	0	2	0
2.2	2019-06-20	Swamp	2	0	0	0	0	0	2	0
2.2	2019-06-20	Swamp	2	0	0	0	0	0	2	0
2.2	2019-06-20	Swamp	2	0	0	0	0	0	2	0
2.2	2019-06-20	Swamp	2	0	0	0	0	0	2	0
2.2	2019-06-20	Swamp	2	0	0	0	0	0	2	0
2.2	2019-06-20	Swamp	2	0	0	1	0	0	2	0
2.2	2019-06-20	Swamp	2	0	0	0	0	0	2	0
2.2	2019-06-20	Swamp	2	0	0	0	0	0	2	0
2.2	2019-06-20	Swamp	2	0	0	0	0	0	2	0
2.2	2019-06-20	Swamp	2	0	0	0	0	0	2	0
2.2	2019-06-20	Swamp	2	0	0	0	0	1	2	0
2.3	2019-06-20	Common	2	0	0	0	0	0	2	0
2.3	2019-06-20	Common	2	0	0	0	0	0	2	0
2.3	2019-06-20	Common	2	0	0	0	0	0	2	0
2.3	2019-06-20	Common	2	0	0	0	0	0	2	0
2.3	2019-06-20	Common	2	0	0	0	0	0	2	0
2.3	2019-06-20	Common	2	0	0	0	0	0	2	0
2.3	2019-06-20	Common	2	0	0	0	0	0	2	0
2.3	2019-06-20	Common	2	0	0	0	0	0	2	0
2.3	2019-06-20	Common	2	0	0	0	0	0	2	0
2.3	2019-06-20	Common	2	0	0	0	0	0	2	0
2.3	2019-06-20	Common	2	0	0	0	0	0	2	0
2.3	2019-06-20	Common	2	0	0	1	0	0	2	0
2.3	2019-06-20	Common	2	0	0	0	0	0	2	0
2.4	2019-06-20	Common	2	0	0	0	0	0	2	1
2.4	2019-06-20	Common	2	0	0	0	0	0	2	1
2.4	2019-06-20	Common	2	0	0	0	0	0	2	1
2.4	2019-06-20	Common	2	0	0	0	0	0	2	1
2.4	2019-06-20	Common	2	0	0	0	0	0	2	1
2.4	2019-06-20	Common	2	0	0	0	0	0	2	1
2.4	2019-06-20	Common	2	0	0	0	0	0	2	1
2.4	2019-06-20	Common	2	0	0	0	0	0	2	1
2.4	2019-06-20	Common	2	0	0	0	0	0	2	1
2.4	2019-06-20	Common	2	0	0	0	0	0	2	1
2.4	2019-06-20	Common	2	0	0	0	0	0	2	1
2.4	2019-06-20	Common	2	0	0	0	0	0	2	1
2.4	2019-06-20	Common	2	0	0	0	0	0	2	1
2.4	2019-06-20	Common	2	0	0	0	0	0	2	1
3.1	2019-06-20	Swamp	3	0	0	0	0	0	3	0
3.1	2019-06-20	Swamp	3	0	0	0	0	0	3	0
3.1	2019-06-20	Swamp	3	0	0	0	0	0	3	0
3.1	2019-06-20	Swamp	3	0	0	0	0	0	3	0
3.1	2019-06-20	Swamp	3	0	0	0	0	0	3	0
3.1	2019-06-20	Swamp	3	0	0	0	0	0	3	0
3.1	2019-06-20	Swamp	3	0	0	0	0	0	3	0
3.1	2019-06-20	Swamp	3	0	0	0	0	0	3	0
3.1	2019-06-20	Swamp	3	0	0	0	0	0	3	0
3.1	2019-06-20	Swamp	3	0	0	0	0	0	3	0
3.1	2019-06-20	Swamp	3	0	0	0	0	0	3	0
3.1	2019-06-20	Swamp	3	0	0	0	0	0	3	0
3.1	2019-06-20	Swamp	3	0	0	0	0	0	3	0
3.1	2019-06-20	Swamp	3	0	0	0	0	0	3	0
3.2	2019-06-20	Swamp	3	0	0	0	0	0	3	1
3.2	2019-06-20	Swamp	3	0	0	0	0	0	3	1
3.2	2019-06-20	Swamp	3	0	0	0	0	0	3	1
3.2	2019-06-20	Swamp	3	0	0	0	0	0	3	1
3.2	2019-06-20	Swamp	3	0	0	0	0	0	3	1
3.2	2019-06-20	Swamp	3	0	0	0	0	0	3	1
3.2	2019-06-20	Swamp	3	0	0	0	0	0	3	1
3.2	2019-06-20	Swamp	3	0	0	0	0	0	3	1
3.2	2019-06-20	Swamp	3	0	0	0	0	0	3	1
3.2	2019-06-20	Swamp	3	0	0	0	0	0	3	1
3.2	2019-06-20	Swamp	3	0	0	0	0	0	3	1
3.2	2019-06-20	Swamp	3	0	0	0	0	0	3	1
3.2	2019-06-20	Swamp	3	0	0	0	0	0	3	1
3.3	2019-06-20	Common	3	0	0	0	0	0	3	0
3.3	2019-06-20	Common	3	0	0	0	0	0	3	0
3.3	2019-06-20	Common	3	0	0	0	0	0	3	0
3.3	2019-06-20	Common	3	0	0	0	0	0	3	0
3.3	2019-06-20	Common	3	0	0	0	0	0	3	0
3.3	2019-06-20	Common	3	0	0	0	0	0	3	0
3.3	2019-06-20	Common	3	0	0	0	0	0	3	0
3.3	2019-06-20	Common	3	0	0	0	0	0	3	0
3.3	2019-06-20	Common	3	0	1	0	0	0	3	0
3.3	2019-06-20	Common	3	0	2	0	0	0	3	0
3.3	2019-06-20	Common	3	0	0	0	0	0	3	0
3.3	2019-06-20	Common	3	0	0	0	0	0	3	0
3.4	2019-06-20	Common	3	0	0	0	0	0	3	1
3.4	2019-06-20	Common	3	0	0	0	0	0	3	1
3.4	2019-06-20	Common	3	0	0	0	0	0	3	1
3.4	2019-06-20	Common	3	0	0	0	0	0	3	1
3.4	2019-06-20	Common	3	0	0	0	0	0	3	1
3.4	2019-06-20	Common	3	0	0	0	0	0	3	1
3.4	2019-06-20	Common	3	0	0	0	0	0	3	1
3.4	2019-06-20	Common	3	0	0	0	0	0	3	1
3.4	2019-06-20	Common	3	0	0	0	0	0	3	1
3.4	2019-06-20	Common	3	0	0	0	0	0	3	1
4.1	2019-06-20	Common	4	0	0	0	0	0	4	1
4.1	2019-06-20	Common	4	0	0	0	0	0	4	1
4.1	2019-06-20	Common	4	0	0	0	0	0	4	1
4.1	2019-06-20	Common	4	0	0	0	0	0	4	1
4.1	2019-06-20	Common	4	0	0	0	0	0	4	1
4.2	2019-06-20	Common	4	0	0	0	0	0	4	0
4.2	2019-06-20	Common	4	0	0	0	0	0	4	0
4.2	2019-06-20	Common	4	0	0	0	0	0	4	0
4.2	2019-06-20	Common	4	0	0	0	0	0	4	0
4.2	2019-06-20	Common	4	0	0	0	0	0	4	0
4.2	2019-06-20	Common	4	0	0	0	0	0	4	0
4.2	2019-06-20	Common	4	0	0	0	0	0	4	0
4.2	2019-06-20	Common	4	0	0	0	0	0	4	0
4.2	2019-06-20	Common	4	0	0	0	0	0	4	0
4.2	2019-06-20	Common	4	0	0	0	0	0	4	0
4.2	2019-06-20	Common	4	0	0	0	0	0	4	0
4.2	2019-06-20	Common	4	0	0	0	0	0	4	0
4.2	2019-06-20	Common	4	0	0	0	0	0	4	0
4.3	2019-06-20	Swamp	4	0	0	0	0	0	4	0
4.3	2019-06-20	Swamp	4	0	0	0	0	0	4	0
4.3	2019-06-20	Swamp	4	0	0	0	0	0	4	0
4.3	2019-06-20	Swamp	4	0	0	0	0	0	4	0
4.3	2019-06-20	Swamp	4	0	0	0	0	0	4	0
4.3	2019-06-20	Swamp	4	0	0	0	0	0	4	0
4.3	2019-06-20	Swamp	4	0	0	0	0	0	4	0
4.3	2019-06-20	Swamp	4	0	0	0	0	0	4	0
4.3	2019-06-20	Swamp	4	0	0	0	0	0	4	0
4.3	2019-06-20	Swamp	4	0	0	0	0	0	4	0
4.3	2019-06-20	Swamp	4	0	0	0	0	0	4	0
4.3	2019-06-20	Swamp	4	0	0	0	0	0	4	0
4.3	2019-06-20	Swamp	4	0	0	0	0	0	4	0
4.3	2019-06-20	Swamp	4	0	0	0	0	0	4	0
4.4	2019-06-20	Swamp	4	0	0	0	0	0	4	1
4.4	2019-06-20	Swamp	4	0	0	0	0	0	4	1
4.4	2019-06-20	Swamp	4	0	0	0	0	0	4	1
4.4	2019-06-20	Swamp	4	0	0	0	0	0	4	1
4.4	2019-06-20	Swamp	4	0	0	0	0	0	4	1
4.4	2019-06-20	Swamp	4	0	0	0	0	0	4	1
4.4	2019-06-20	Swamp	4	0	0	0	0	0	4	1
4.4	2019-06-20	Swamp	4	0	0	0	0	0	4	1
4.4	2019-06-20	Swamp	4	0	0	0	0	0	4	1
4.4	2019-06-20	Swamp	4	0	0	0	0	0	4	1
4.4	2019-06-20	Swamp	4	0	0	0	0	0	4	1
10.2	2019-06-20	Common	10	0	0	0	0	0	10	0
10.2	2019-06-20	Common	10	0	0	0	0	0	10	0
10.2	2019-06-20	Common	10	0	0	0	0	0	10	0
10.2	2019-06-20	Common	10	0	0	0	0	0	10	0
10.2	2019-06-20	Common	10	0	0	0	0	0	10	0
10.2	2019-06-20	Common	10	0	0	0	0	0	10	0
10.2	2019-06-20	Common	10	0	0	0	0	0	10	0
10.2	2019-06-20	Common	10	0	0	0	0	0	10	0
10.2	2019-06-20	Common	10	0	0	0	0	0	10	0
10.2	2019-06-20	Common	10	0	0	0	0	0	10	0
10.2	2019-06-20	Common	10	0	0	0	0	0	10	0
10.2	2019-06-20	Common	10	0	0	0	0	0	10	0
10.2	2019-06-20	Common	10	0	0	0	0	0	10	0
10.2	2019-06-20	Common	10	0	0	0	0	0	10	0
10.3	2019-06-20	Swamp	10	0	0	0	0	0	10	0
10.3	2019-06-20	Swamp	10	0	0	0	0	0	10	0
10.3	2019-06-20	Swamp	10	0	0	0	0	0	10	0
10.3	2019-06-20	Swamp	10	0	0	0	0	0	10	0
10.3	2019-06-20	Swamp	10	0	0	0	0	0	10	0
10.3	2019-06-20	Swamp	10	0	0	0	0	0	10	0
10.3	2019-06-20	Swamp	10	0	0	0	0	0	10	0
10.3	2019-06-20	Swamp	10	0	0	0	0	0	10	0
10.3	2019-06-20	Swamp	10	0	0	0	0	0	10	0
10.3	2019-06-20	Swamp	10	0	0	0	0	0	10	0
10.3	2019-06-20	Swamp	10	0	0	0	0	0	10	0
10.3	2019-06-20	Swamp	10	0	0	0	0	0	10	0
10.3	2019-06-20	Swamp	10	0	0	0	0	0	10	0
10.3	2019-06-20	Swamp	10	0	0	0	0	0	10	0
10.4	2019-06-20	Swamp	10	0	0	0	0	0	10	1
10.4	2019-06-20	Swamp	10	0	0	0	0	0	10	1
10.4	2019-06-20	Swamp	10	0	0	0	0	0	10	1
10.4	2019-06-20	Swamp	10	0	0	0	0	0	10	1
10.4	2019-06-20	Swamp	10	0	0	0	0	0	10	1
10.4	2019-06-20	Swamp	10	0	0	0	0	0	10	1
10.4	2019-06-20	Swamp	10	0	0	0	0	0	10	1
10.4	2019-06-20	Swamp	10	0	0	0	0	0	10	1
10.4	2019-06-20	Swamp	10	0	0	0	0	0	10	1
10.4	2019-06-20	Swamp	10	0	0	0	0	0	10	1
10.4	2019-06-20	Swamp	10	0	0	0	0	0	10	1
10.4	2019-06-20	Swamp	10	0	0	0	0	0	10	1
10.4	2019-06-20	Swamp	10	0	1	0	0	0	10	1
10.4	2019-06-20	Swamp	10	0	0	0	0	0	10	1
1.1	2019-06-27	Swamp	1	0	0	0	0	0	1	1
1.1	2019-06-27	Swamp	1	0	0	0	0	0	1	1
1.1	2019-06-27	Swamp	1	0	0	0	0	0	1	1
1.1	2019-06-27	Swamp	1	0	0	0	0	0	1	1
1.1	2019-06-27	Swamp	1	0	0	0	0	0	1	1
1.1	2019-06-27	Swamp	1	0	0	0	0	0	1	1
1.1	2019-06-27	Swamp	1	0	0	0	0	0	1	1
1.1	2019-06-27	Swamp	1	0	0	0	0	0	1	1
1.1	2019-06-27	Swamp	1	0	0	0	0	0	1	1
1.1	2019-06-27	Swamp	1	0	0	0	0	0	1	1
1.1	2019-06-27	Swamp	1	0	0	0	0	0	1	1
1.1	2019-06-27	Swamp	1	0	0	0	0	0	1	1
1.1	2019-06-27	Swamp	1	0	0	0	0	0	1	1
1.2	2019-06-27	Common	1	0	0	0	0	0	1	1
1.2	2019-06-27	Common	1	0	0	0	0	0	1	1
1.2	2019-06-27	Common	1	0	0	0	0	0	1	1
1.2	2019-06-27	Common	1	0	0	0	0	0	1	1
1.2	2019-06-27	Common	1	0	0	0	0	0	1	1
1.2	2019-06-27	Common	1	0	0	0	0	0	1	1
1.2	2019-06-27	Common	1	0	0	0	0	0	1	1
1.2	2019-06-27	Common	1	0	0	0	0	0	1	1
1.2	2019-06-27	Common	1	0	0	0	0	0	1	1
1.2	2019-06-27	Common	1	0	0	0	0	0	1	1
1.2	2019-06-27	Common	1	0	0	0	0	0	1	1
1.2	2019-06-27	Common	1	0	0	0	0	0	1	1
1.2	2019-06-27	Common	1	0	0	0	0	0	1	1
1.2	2019-06-27	Common	1	0	0	0	0	0	1	1
1.3	2019-06-27	Swamp	1	0	0	0	0	0	1	0
1.3	2019-06-27	Swamp	1	0	0	0	0	0	1	0
1.3	2019-06-27	Swamp	1	0	0	0	0	0	1	0
1.3	2019-06-27	Swamp	1	0	0	0	0	0	1	0
1.3	2019-06-27	Swamp	1	0	0	0	0	0	1	0
1.3	2019-06-27	Swamp	1	0	0	0	0	0	1	0
1.3	2019-06-27	Swamp	1	0	0	0	0	0	1	0
1.3	2019-06-27	Swamp	1	0	0	0	0	0	1	0
1.3	2019-06-27	Swamp	1	0	0	0	0	0	1	0
1.3	2019-06-27	Swamp	1	0	0	0	0	0	1	0
1.3	2019-06-27	Swamp	1	0	0	0	0	0	1	0
1.3	2019-06-27	Swamp	1	0	0	0	0	0	1	0
1.3	2019-06-27	Swamp	1	0	0	0	0	0	1	0
1.4	2019-06-27	Common	1	0	0	0	0	0	1	0
1.4	2019-06-27	Common	1	0	0	0	0	0	1	0
1.4	2019-06-27	Common	1	0	0	0	0	0	1	0
1.4	2019-06-27	Common	1	0	1	0	0	0	1	0
1.4	2019-06-27	Common	1	0	0	0	0	0	1	0
1.4	2019-06-27	Common	1	0	0	0	0	0	1	0
1.4	2019-06-27	Common	1	0	0	0	0	0	1	0
1.4	2019-06-27	Common	1	0	0	1	0	0	1	0
1.4	2019-06-27	Common	1	0	0	0	0	0	1	0
1.4	2019-06-27	Common	1	0	0	0	0	0	1	0
1.4	2019-06-27	Common	1	0	0	0	0	0	1	0
1.4	2019-06-27	Common	1	0	0	0	0	0	1	0
1.4	2019-06-27	Common	1	0	0	0	0	0	1	0
1.4	2019-06-27	Common	1	0	0	0	0	0	1	0
2.1	2019-06-27	Swamp	2	0	0	0	0	0	2	1
2.1	2019-06-27	Swamp	2	0	0	0	0	0	2	1
2.1	2019-06-27	Swamp	2	0	0	0	0	0	2	1
2.1	2019-06-27	Swamp	2	0	0	1	0	0	2	1
2.1	2019-06-27	Swamp	2	0	0	1	0	0	2	1
2.1	2019-06-27	Swamp	2	0	0	0	0	0	2	1
2.1	2019-06-27	Swamp	2	0	0	0	0	0	2	1
2.1	2019-06-27	Swamp	2	0	0	1	0	0	2	1
2.1	2019-06-27	Swamp	2	0	0	0	0	0	2	1
2.1	2019-06-27	Swamp	2	0	0	0	0	0	2	1
2.1	2019-06-27	Swamp	2	0	0	0	0	0	2	1
2.1	2019-06-27	Swamp	2	0	0	1	0	0	2	1
2.1	2019-06-27	Swamp	2	0	0	0	0	0	2	1
2.1	2019-06-27	Swamp	2	0	0	0	0	0	2	1
2.2	2019-06-27	Swamp	2	0	0	0	0	0	2	0
2.2	2019-06-27	Swamp	2	0	0	0	0	0	2	0
2.2	2019-06-27	Swamp	2	0	0	0	0	0	2	0
2.2	2019-06-27	Swamp	2	0	0	0	0	0	2	0
2.2	2019-06-27	Swamp	2	0	0	2	0	0	2	0
2.2	2019-06-27	Swamp	2	0	0	0	0	0	2	0
2.2	2019-06-27	Swamp	2	0	0	0	0	0	2	0
2.2	2019-06-27	Swamp	2	0	0	0	0	1	2	0
2.2	2019-06-27	Swamp	2	0	0	0	0	0	2	0
2.2	2019-06-27	Swamp	2	0	0	0	0	0	2	0
2.2	2019-06-27	Swamp	2	0	0	0	0	0	2	0
2.2	2019-06-27	Swamp	2	0	0	0	0	0	2	0
2.2	2019-06-27	Swamp	2	0	0	0	0	0	2	0
2.3	2019-06-27	Common	2	0	0	0	0	0	2	0
2.3	2019-06-27	Common	2	0	0	0	0	0	2	0
2.3	2019-06-27	Common	2	0	0	0	0	0	2	0
2.3	2019-06-27	Common	2	0	0	0	0	0	2	0
2.3	2019-06-27	Common	2	0	0	0	0	0	2	0
2.3	2019-06-27	Common	2	0	0	0	0	0	2	0
2.3	2019-06-27	Common	2	0	0	0	0	0	2	0
2.3	2019-06-27	Common	2	0	0	0	0	0	2	0
2.3	2019-06-27	Common	2	0	0	0	0	0	2	0
2.3	2019-06-27	Common	2	0	0	0	0	0	2	0
2.3	2019-06-27	Common	2	0	0	0	0	0	2	0
2.3	2019-06-27	Common	2	0	0	0	0	0	2	0
2.3	2019-06-27	Common	2	0	0	0	0	0	2	0
2.4	2019-06-27	Common	2	0	0	0	0	0	2	1
2.4	2019-06-27	Common	2	0	0	0	0	0	2	1
2.4	2019-06-27	Common	2	0	0	0	0	0	2	1
2.4	2019-06-27	Common	2	0	0	0	0	0	2	1
2.4	2019-06-27	Common	2	0	0	0	0	1	2	1
2.4	2019-06-27	Common	2	0	0	0	0	0	2	1
2.4	2019-06-27	Common	2	0	0	0	0	0	2	1
2.4	2019-06-27	Common	2	0	0	0	0	0	2	1
2.4	2019-06-27	Common	2	0	0	0	0	0	2	1
2.4	2019-06-27	Common	2	0	0	0	0	0	2	1
2.4	2019-06-27	Common	2	0	0	0	0	0	2	1
2.4	2019-06-27	Common	2	0	0	0	0	0	2	1
2.4	2019-06-27	Common	2	0	0	0	0	0	2	1
2.4	2019-06-27	Common	2	0	0	0	0	0	2	1
3.1	2019-06-27	Swamp	3	0	0	0	0	0	3	0
3.1	2019-06-27	Swamp	3	0	0	0	0	0	3	0
3.1	2019-06-27	Swamp	3	0	1	0	0	0	3	0
3.1	2019-06-27	Swamp	3	0	0	0	0	0	3	0
3.1	2019-06-27	Swamp	3	0	0	0	0	0	3	0
3.1	2019-06-27	Swamp	3	0	0	0	0	0	3	0
3.1	2019-06-27	Swamp	3	0	0	0	0	0	3	0
3.1	2019-06-27	Swamp	3	0	0	0	0	0	3	0
3.1	2019-06-27	Swamp	3	0	1	0	0	0	3	0
3.1	2019-06-27	Swamp	3	0	0	0	0	0	3	0
3.1	2019-06-27	Swamp	3	0	0	0	0	0	3	0
3.1	2019-06-27	Swamp	3	0	0	0	0	0	3	0
3.1	2019-06-27	Swamp	3	0	1	0	0	0	3	0
3.1	2019-06-27	Swamp	3	0	0	0	0	0	3	0
3.2	2019-06-27	Swamp	3	0	0	0	0	0	3	1
3.2	2019-06-27	Swamp	3	0	0	0	0	0	3	1
3.2	2019-06-27	Swamp	3	0	0	0	0	0	3	1
3.2	2019-06-27	Swamp	3	0	0	0	0	0	3	1
3.2	2019-06-27	Swamp	3	0	1	0	0	0	3	1
3.2	2019-06-27	Swamp	3	0	0	0	0	0	3	1
3.2	2019-06-27	Swamp	3	0	0	0	0	0	3	1
3.2	2019-06-27	Swamp	3	0	0	0	0	0	3	1
3.2	2019-06-27	Swamp	3	0	0	0	0	0	3	1
3.2	2019-06-27	Swamp	3	0	0	0	0	0	3	1
3.2	2019-06-27	Swamp	3	0	0	0	0	0	3	1
3.2	2019-06-27	Swamp	3	0	0	0	0	0	3	1
3.2	2019-06-27	Swamp	3	0	0	0	0	0	3	1
3.3	2019-06-27	Common	3	0	0	0	0	0	3	0
3.3	2019-06-27	Common	3	0	0	0	0	0	3	0
3.3	2019-06-27	Common	3	0	1	0	0	0	3	0
3.3	2019-06-27	Common	3	0	2	0	0	0	3	0
3.3	2019-06-27	Common	3	0	0	0	0	0	3	0
3.3	2019-06-27	Common	3	0	0	0	0	0	3	0
3.3	2019-06-27	Common	3	0	0	0	0	0	3	0
3.3	2019-06-27	Common	3	0	0	0	0	0	3	0
3.3	2019-06-27	Common	3	0	0	0	0	0	3	0
3.3	2019-06-27	Common	3	0	0	0	0	0	3	0
3.3	2019-06-27	Common	3	0	0	0	0	0	3	0
3.3	2019-06-27	Common	3	0	0	0	0	0	3	0
3.4	2019-06-27	Common	3	0	0	0	0	0	3	1
3.4	2019-06-27	Common	3	0	0	0	0	0	3	1
3.4	2019-06-27	Common	3	0	0	0	0	0	3	1
3.4	2019-06-27	Common	3	0	0	0	0	0	3	1
3.4	2019-06-27	Common	3	0	0	0	0	0	3	1
3.4	2019-06-27	Common	3	0	0	0	0	0	3	1
3.4	2019-06-27	Common	3	0	0	0	0	0	3	1
3.4	2019-06-27	Common	3	0	0	0	0	0	3	1
3.4	2019-06-27	Common	3	0	0	0	0	0	3	1
3.4	2019-06-27	Common	3	0	0	0	0	0	3	1
4.1	2019-06-27	Common	4	0	0	0	0	0	4	1
4.1	2019-06-27	Common	4	0	0	0	0	0	4	1
4.1	2019-06-27	Common	4	0	0	0	0	0	4	1
4.1	2019-06-27	Common	4	0	0	0	0	0	4	1
4.1	2019-06-27	Common	4	0	0	0	0	0	4	1
4.1	2019-06-27	Common	4	0	0	0	0	0	4	1
4.1	2019-06-27	Common	4	0	0	0	0	0	4	1
4.1	2019-06-27	Common	4	0	0	0	0	0	4	1
4.1	2019-06-27	Common	4	0	0	0	0	0	4	1
4.2	2019-06-27	Common	4	0	0	0	0	0	4	0
4.2	2019-06-27	Common	4	0	0	0	0	0	4	0
4.2	2019-06-27	Common	4	0	0	0	0	0	4	0
4.2	2019-06-27	Common	4	0	0	0	0	0	4	0
4.2	2019-06-27	Common	4	0	0	0	0	0	4	0
4.2	2019-06-27	Common	4	0	0	0	0	0	4	0
4.2	2019-06-27	Common	4	0	0	0	0	0	4	0
4.2	2019-06-27	Common	4	0	0	0	0	0	4	0
4.2	2019-06-27	Common	4	0	0	0	0	0	4	0
4.2	2019-06-27	Common	4	0	0	0	0	0	4	0
4.2	2019-06-27	Common	4	0	0	0	0	0	4	0
4.2	2019-06-27	Common	4	0	0	0	0	0	4	0
4.2	2019-06-27	Common	4	0	0	0	0	0	4	0
4.3	2019-06-27	Swamp	4	0	0	0	0	0	4	0
4.3	2019-06-27	Swamp	4	0	0	0	0	0	4	0
4.3	2019-06-27	Swamp	4	0	0	0	0	0	4	0
4.3	2019-06-27	Swamp	4	0	0	0	0	0	4	0
4.3	2019-06-27	Swamp	4	0	0	0	0	0	4	0
4.3	2019-06-27	Swamp	4	0	0	0	0	0	4	0
4.3	2019-06-27	Swamp	4	0	0	0	0	0	4	0
4.3	2019-06-27	Swamp	4	0	0	0	0	0	4	0
4.3	2019-06-27	Swamp	4	0	0	0	0	0	4	0
4.3	2019-06-27	Swamp	4	0	0	0	0	0	4	0
4.3	2019-06-27	Swamp	4	0	0	0	0	0	4	0
4.3	2019-06-27	Swamp	4	0	0	0	0	0	4	0
4.3	2019-06-27	Swamp	4	0	0	0	0	0	4	0
4.3	2019-06-27	Swamp	4	0	0	0	0	0	4	0
4.4	2019-06-27	Swamp	4	0	0	0	0	0	4	1
4.4	2019-06-27	Swamp	4	0	0	0	0	0	4	1
4.4	2019-06-27	Swamp	4	0	0	0	0	0	4	1
4.4	2019-06-27	Swamp	4	0	0	0	0	0	4	1
4.4	2019-06-27	Swamp	4	0	0	0	0	0	4	1
4.4	2019-06-27	Swamp	4	0	0	0	0	0	4	1
4.4	2019-06-27	Swamp	4	0	0	0	0	0	4	1
4.4	2019-06-27	Swamp	4	0	0	0	0	1	4	1
4.4	2019-06-27	Swamp	4	0	0	0	0	0	4	1
4.4	2019-06-27	Swamp	4	0	0	0	0	0	4	1
4.4	2019-06-27	Swamp	4	0	0	0	0	0	4	1
4.4	2019-06-27	Swamp	4	0	0	0	0	0	4	1
4.4	2019-06-27	Swamp	4	0	0	0	0	0	4	1
4.4	2019-06-27	Swamp	4	0	0	0	0	0	4	1
10.2	2019-06-27	Common	10	0	0	0	0	0	10	0
10.2	2019-06-27	Common	10	0	0	0	0	0	10	0
10.2	2019-06-27	Common	10	0	0	1	0	0	10	0
10.2	2019-06-27	Common	10	0	0	0	0	0	10	0
10.2	2019-06-27	Common	10	0	0	0	0	0	10	0
10.2	2019-06-27	Common	10	0	0	0	0	0	10	0
10.2	2019-06-27	Common	10	0	0	0	0	0	10	0
10.2	2019-06-27	Common	10	0	0	0	0	0	10	0
10.2	2019-06-27	Common	10	0	0	1	0	0	10	0
10.2	2019-06-27	Common	10	0	0	0	0	0	10	0
10.2	2019-06-27	Common	10	0	0	0	0	0	10	0
10.2	2019-06-27	Common	10	0	0	0	0	0	10	0
10.2	2019-06-27	Common	10	0	0	0	0	0	10	0
10.2	2019-06-27	Common	10	0	0	0	0	0	10	0
10.3	2019-06-27	Swamp	10	0	0	0	0	0	10	0
10.3	2019-06-27	Swamp	10	0	0	0	0	0	10	0
10.3	2019-06-27	Swamp	10	0	0	0	0	0	10	0
10.3	2019-06-27	Swamp	10	0	0	0	0	0	10	0
10.3	2019-06-27	Swamp	10	0	0	0	0	0	10	0
10.3	2019-06-27	Swamp	10	0	0	0	0	0	10	0
10.3	2019-06-27	Swamp	10	0	0	0	0	0	10	0
10.3	2019-06-27	Swamp	10	0	0	0	0	0	10	0
10.3	2019-06-27	Swamp	10	0	0	0	0	0	10	0
10.3	2019-06-27	Swamp	10	0	0	0	0	0	10	0
10.3	2019-06-27	Swamp	10	0	0	0	0	0	10	0
10.3	2019-06-27	Swamp	10	0	0	0	0	0	10	0
10.3	2019-06-27	Swamp	10	0	0	0	0	0	10	0
10.3	2019-06-27	Swamp	10	0	0	0	0	0	10	0
10.4	2019-06-27	Swamp	10	0	0	0	0	0	10	1
10.4	2019-06-27	Swamp	10	0	0	0	0	0	10	1
10.4	2019-06-27	Swamp	10	0	0	0	0	0	10	1
10.4	2019-06-27	Swamp	10	0	0	0	0	0	10	1
10.4	2019-06-27	Swamp	10	0	0	0	0	0	10	1
10.4	2019-06-27	Swamp	10	0	0	0	0	0	10	1
10.4	2019-06-27	Swamp	10	0	0	0	0	0	10	1
10.4	2019-06-27	Swamp	10	0	0	0	0	0	10	1
10.4	2019-06-27	Swamp	10	0	0	0	0	0	10	1
10.4	2019-06-27	Swamp	10	0	0	0	0	0	10	1
10.4	2019-06-27	Swamp	10	0	0	0	0	0	10	1
10.4	2019-06-27	Swamp	10	0	0	0	0	0	10	1
10.4	2019-06-27	Swamp	10	0	0	0	0	0	10	1
10.4	2019-06-27	Swamp	10	0	0	0	0	0	10	1
1.1	2019-07-03	Swamp	1	0	0	0	0	0	1	1
1.1	2019-07-03	Swamp	1	0	0	0	0	0	1	1
1.1	2019-07-03	Swamp	1	0	0	0	0	0	1	1
1.1	2019-07-03	Swamp	1	0	0	0	0	0	1	1
1.1	2019-07-03	Swamp	1	0	0	0	0	0	1	1
1.1	2019-07-03	Swamp	1	0	0	0	0	0	1	1
1.1	2019-07-03	Swamp	1	0	0	0	0	0	1	1
1.1	2019-07-03	Swamp	1	0	0	0	0	0	1	1
1.1	2019-07-03	Swamp	1	0	0	0	0	0	1	1
1.1	2019-07-03	Swamp	1	0	0	0	22	0	1	1
1.1	2019-07-03	Swamp	1	0	0	0	0	0	1	1
1.1	2019-07-03	Swamp	1	0	0	0	0	0	1	1
1.1	2019-07-03	Swamp	1	0	0	0	0	0	1	1
1.1	2019-07-03	Swamp	1	0	0	0	0	0	1	1
1.2	2019-07-03	Common	1	0	0	0	0	0	1	1
1.2	2019-07-03	Common	1	0	0	0	0	0	1	1
1.2	2019-07-03	Common	1	0	0	0	0	0	1	1
1.2	2019-07-03	Common	1	0	0	0	0	0	1	1
1.2	2019-07-03	Common	1	0	0	0	0	0	1	1
1.2	2019-07-03	Common	1	0	0	0	0	0	1	1
1.2	2019-07-03	Common	1	0	1	0	0	0	1	1
1.2	2019-07-03	Common	1	0	0	0	0	0	1	1
1.2	2019-07-03	Common	1	0	0	0	0	0	1	1
1.2	2019-07-03	Common	1	0	0	0	0	0	1	1
1.2	2019-07-03	Common	1	0	0	0	0	0	1	1
1.2	2019-07-03	Common	1	0	0	0	0	0	1	1
1.2	2019-07-03	Common	1	0	0	0	0	0	1	1
1.2	2019-07-03	Common	1	0	0	0	0	0	1	1
1.3	2019-07-03	Swamp	1	0	0	0	0	0	1	0
1.3	2019-07-03	Swamp	1	0	0	0	0	0	1	0
1.3	2019-07-03	Swamp	1	0	0	0	0	0	1	0
1.3	2019-07-03	Swamp	1	0	0	1	0	0	1	0
1.3	2019-07-03	Swamp	1	0	0	0	0	0	1	0
1.3	2019-07-03	Swamp	1	0	0	0	0	0	1	0
1.3	2019-07-03	Swamp	1	0	0	0	0	0	1	0
1.3	2019-07-03	Swamp	1	0	0	0	0	0	1	0
1.3	2019-07-03	Swamp	1	0	0	0	0	0	1	0
1.3	2019-07-03	Swamp	1	0	0	0	0	0	1	0
1.3	2019-07-03	Swamp	1	0	0	0	0	0	1	0
1.3	2019-07-03	Swamp	1	0	0	0	0	0	1	0
1.3	2019-07-03	Swamp	1	0	0	0	0	0	1	0
1.4	2019-07-03	Common	1	0	0	0	0	0	1	0
1.4	2019-07-03	Common	1	0	0	0	0	0	1	0
1.4	2019-07-03	Common	1	0	0	0	0	0	1	0
1.4	2019-07-03	Common	1	0	0	0	0	0	1	0
1.4	2019-07-03	Common	1	0	0	0	0	0	1	0
1.4	2019-07-03	Common	1	0	1	0	0	0	1	0
1.4	2019-07-03	Common	1	0	1	0	0	0	1	0
1.4	2019-07-03	Common	1	0	0	0	0	0	1	0
1.4	2019-07-03	Common	1	0	0	0	0	1	1	0
1.4	2019-07-03	Common	1	0	0	0	0	0	1	0
1.4	2019-07-03	Common	1	0	0	0	0	0	1	0
1.4	2019-07-03	Common	1	0	0	0	0	1	1	0
1.4	2019-07-03	Common	1	0	0	0	0	0	1	0
2.1	2019-07-03	Swamp	2	0	0	0	0	0	2	1
2.1	2019-07-03	Swamp	2	0	0	0	0	0	2	1
2.1	2019-07-03	Swamp	2	0	0	0	0	0	2	1
2.1	2019-07-03	Swamp	2	0	0	0	0	0	2	1
2.1	2019-07-03	Swamp	2	0	0	0	0	0	2	1
2.1	2019-07-03	Swamp	2	0	0	0	0	0	2	1
2.1	2019-07-03	Swamp	2	0	0	0	0	0	2	1
2.1	2019-07-03	Swamp	2	0	0	0	0	0	2	1
2.1	2019-07-03	Swamp	2	0	0	0	0	0	2	1
2.1	2019-07-03	Swamp	2	0	0	0	0	0	2	1
2.1	2019-07-03	Swamp	2	0	0	0	0	0	2	1
2.1	2019-07-03	Swamp	2	0	0	0	0	0	2	1
2.1	2019-07-03	Swamp	2	0	0	0	0	0	2	1
2.1	2019-07-03	Swamp	2	0	0	0	0	0	2	1
2.2	2019-07-03	Swamp	2	0	0	1	0	0	2	0
2.2	2019-07-03	Swamp	2	0	0	0	0	0	2	0
2.2	2019-07-03	Swamp	2	0	0	0	0	0	2	0
2.2	2019-07-03	Swamp	2	0	0	0	0	0	2	0
2.2	2019-07-03	Swamp	2	0	0	0	0	0	2	0
2.2	2019-07-03	Swamp	2	0	0	0	0	0	2	0
2.2	2019-07-03	Swamp	2	0	0	1	0	0	2	0
2.2	2019-07-03	Swamp	2	0	0	0	0	0	2	0
2.2	2019-07-03	Swamp	2	0	0	0	0	0	2	0
2.2	2019-07-03	Swamp	2	0	0	0	0	0	2	0
2.2	2019-07-03	Swamp	2	0	0	0	0	0	2	0
2.2	2019-07-03	Swamp	2	0	0	0	0	1	2	0
2.2	2019-07-03	Swamp	2	0	0	0	0	0	2	0
2.3	2019-07-03	Common	2	0	0	0	0	0	2	0
2.3	2019-07-03	Common	2	0	0	0	0	0	2	0
2.3	2019-07-03	Common	2	0	0	0	0	0	2	0
2.3	2019-07-03	Common	2	0	0	0	0	0	2	0
2.3	2019-07-03	Common	2	0	0	0	0	0	2	0
2.3	2019-07-03	Common	2	0	0	0	0	0	2	0
2.3	2019-07-03	Common	2	0	0	0	0	0	2	0
2.3	2019-07-03	Common	2	0	0	0	0	0	2	0
2.3	2019-07-03	Common	2	0	0	0	0	0	2	0
2.3	2019-07-03	Common	2	0	0	0	0	0	2	0
2.3	2019-07-03	Common	2	0	0	0	0	0	2	0
2.3	2019-07-03	Common	2	0	0	0	0	0	2	0
2.3	2019-07-03	Common	2	0	0	0	0	0	2	0
2.4	2019-07-03	Common	2	0	0	0	0	0	2	1
2.4	2019-07-03	Common	2	0	0	0	0	0	2	1
2.4	2019-07-03	Common	2	0	0	0	0	1	2	1
2.4	2019-07-03	Common	2	0	0	0	0	0	2	1
2.4	2019-07-03	Common	2	0	0	0	0	0	2	1
2.4	2019-07-03	Common	2	0	0	0	0	0	2	1
2.4	2019-07-03	Common	2	0	0	0	0	0	2	1
2.4	2019-07-03	Common	2	0	0	0	0	1	2	1
2.4	2019-07-03	Common	2	0	0	0	0	0	2	1
2.4	2019-07-03	Common	2	0	0	0	0	0	2	1
2.4	2019-07-03	Common	2	0	0	0	0	0	2	1
2.4	2019-07-03	Common	2	0	0	0	0	0	2	1
2.4	2019-07-03	Common	2	0	0	0	0	0	2	1
2.4	2019-07-03	Common	2	0	0	0	0	0	2	1
3.1	2019-07-03	Swamp	3	0	0	0	0	0	3	0
3.1	2019-07-03	Swamp	3	0	0	0	0	0	3	0
3.1	2019-07-03	Swamp	3	0	0	0	0	0	3	0
3.1	2019-07-03	Swamp	3	0	0	0	0	0	3	0
3.1	2019-07-03	Swamp	3	0	0	0	0	0	3	0
3.1	2019-07-03	Swamp	3	0	0	0	0	0	3	0
3.1	2019-07-03	Swamp	3	0	0	0	0	0	3	0
3.1	2019-07-03	Swamp	3	0	0	0	0	0	3	0
3.1	2019-07-03	Swamp	3	0	0	0	0	0	3	0
3.1	2019-07-03	Swamp	3	0	0	0	0	0	3	0
3.1	2019-07-03	Swamp	3	0	0	0	0	0	3	0
3.1	2019-07-03	Swamp	3	0	0	0	0	0	3	0
3.1	2019-07-03	Swamp	3	0	1	0	0	0	3	0
3.1	2019-07-03	Swamp	3	0	0	0	0	0	3	0
3.2	2019-07-03	Swamp	3	0	0	0	0	0	3	1
3.2	2019-07-03	Swamp	3	0	0	0	0	0	3	1
3.2	2019-07-03	Swamp	3	0	0	0	0	0	3	1
3.2	2019-07-03	Swamp	3	0	0	0	0	0	3	1
3.2	2019-07-03	Swamp	3	0	0	0	0	0	3	1
3.2	2019-07-03	Swamp	3	0	0	0	0	0	3	1
3.2	2019-07-03	Swamp	3	0	0	0	0	0	3	1
3.2	2019-07-03	Swamp	3	0	0	0	0	0	3	1
3.2	2019-07-03	Swamp	3	0	0	0	0	0	3	1
3.2	2019-07-03	Swamp	3	0	0	0	0	0	3	1
3.2	2019-07-03	Swamp	3	0	0	0	0	0	3	1
3.2	2019-07-03	Swamp	3	0	0	0	0	0	3	1
3.3	2019-07-03	Common	3	0	0	0	0	0	3	0
3.3	2019-07-03	Common	3	0	0	0	0	0	3	0
3.3	2019-07-03	Common	3	0	0	0	0	0	3	0
3.3	2019-07-03	Common	3	0	1	0	0	0	3	0
3.3	2019-07-03	Common	3	0	0	0	0	0	3	0
3.3	2019-07-03	Common	3	0	0	0	0	0	3	0
3.3	2019-07-03	Common	3	0	0	0	0	0	3	0
3.3	2019-07-03	Common	3	0	0	0	0	0	3	0
3.3	2019-07-03	Common	3	0	0	0	0	0	3	0
3.3	2019-07-03	Common	3	0	1	0	0	0	3	0
3.3	2019-07-03	Common	3	0	0	0	0	0	3	0
3.4	2019-07-03	Common	3	0	0	0	0	0	3	1
3.4	2019-07-03	Common	3	0	0	0	0	0	3	1
3.4	2019-07-03	Common	3	0	0	0	0	0	3	1
3.4	2019-07-03	Common	3	0	0	0	0	0	3	1
3.4	2019-07-03	Common	3	0	0	0	0	0	3	1
3.4	2019-07-03	Common	3	0	0	0	0	0	3	1
3.4	2019-07-03	Common	3	0	0	0	0	0	3	1
3.4	2019-07-03	Common	3	0	0	0	0	0	3	1
3.4	2019-07-03	Common	3	0	0	0	0	0	3	1
3.4	2019-07-03	Common	3	0	0	0	0	0	3	1
3.4	2019-07-03	Common	3	0	0	0	0	0	3	1
3.4	2019-07-03	Common	3	0	0	0	0	0	3	1
4.1	2019-07-03	Common	4	0	0	0	0	0	4	1
4.1	2019-07-03	Common	4	0	0	0	0	0	4	1
4.1	2019-07-03	Common	4	0	0	0	0	0	4	1
4.1	2019-07-03	Common	4	0	0	0	0	0	4	1
4.1	2019-07-03	Common	4	0	0	0	0	0	4	1
4.1	2019-07-03	Common	4	0	0	0	0	0	4	1
4.1	2019-07-03	Common	4	0	0	0	0	0	4	1
4.1	2019-07-03	Common	4	0	0	0	0	0	4	1
4.1	2019-07-03	Common	4	0	0	0	0	0	4	1
4.1	2019-07-03	Common	4	0	0	0	0	0	4	1
4.1	2019-07-03	Common	4	0	0	0	0	0	4	1
4.1	2019-07-03	Common	4	0	0	0	0	0	4	1
4.1	2019-07-03	Common	4	0	0	0	0	0	4	1
4.1	2019-07-03	Common	4	0	0	0	0	0	4	1
4.2	2019-07-03	Common	4	0	0	0	0	0	4	0
4.2	2019-07-03	Common	4	0	0	0	0	0	4	0
4.2	2019-07-03	Common	4	0	0	0	0	0	4	0
4.2	2019-07-03	Common	4	0	0	0	0	0	4	0
4.2	2019-07-03	Common	4	0	0	0	0	0	4	0
4.2	2019-07-03	Common	4	0	0	0	0	0	4	0
4.2	2019-07-03	Common	4	0	0	0	0	0	4	0
4.2	2019-07-03	Common	4	0	0	0	0	0	4	0
4.2	2019-07-03	Common	4	0	0	0	0	0	4	0
4.2	2019-07-03	Common	4	0	0	0	0	0	4	0
4.2	2019-07-03	Common	4	0	0	0	0	0	4	0
4.2	2019-07-03	Common	4	0	0	0	0	0	4	0
4.2	2019-07-03	Common	4	0	0	0	0	0	4	0
4.2	2019-07-03	Common	4	0	0	0	0	0	4	0
4.3	2019-07-03	Swamp	4	0	0	0	0	0	4	0
4.3	2019-07-03	Swamp	4	0	0	0	0	0	4	0
4.3	2019-07-03	Swamp	4	0	0	0	0	0	4	0
4.3	2019-07-03	Swamp	4	0	0	0	0	0	4	0
4.3	2019-07-03	Swamp	4	0	0	0	0	0	4	0
4.3	2019-07-03	Swamp	4	0	0	0	0	0	4	0
4.3	2019-07-03	Swamp	4	0	0	0	0	0	4	0
4.3	2019-07-03	Swamp	4	0	0	0	0	0	4	0
4.3	2019-07-03	Swamp	4	0	0	0	0	0	4	0
4.3	2019-07-03	Swamp	4	0	0	0	0	0	4	0
4.3	2019-07-03	Swamp	4	0	0	0	0	0	4	0
4.3	2019-07-03	Swamp	4	0	0	0	0	0	4	0
4.3	2019-07-03	Swamp	4	0	0	0	0	0	4	0
4.3	2019-07-03	Swamp	4	0	0	0	0	0	4	0
4.4	2019-07-03	Swamp	4	0	0	0	0	0	4	1
4.4	2019-07-03	Swamp	4	0	0	0	0	0	4	1
4.4	2019-07-03	Swamp	4	0	0	0	0	0	4	1
4.4	2019-07-03	Swamp	4	0	0	0	0	0	4	1
4.4	2019-07-03	Swamp	4	0	0	0	0	0	4	1
4.4	2019-07-03	Swamp	4	0	0	0	0	0	4	1
4.4	2019-07-03	Swamp	4	0	0	0	0	0	4	1
4.4	2019-07-03	Swamp	4	0	0	0	0	0	4	1
4.4	2019-07-03	Swamp	4	0	0	0	0	1	4	1
4.4	2019-07-03	Swamp	4	0	0	0	0	0	4	1
4.4	2019-07-03	Swamp	4	0	0	0	0	0	4	1
4.4	2019-07-03	Swamp	4	0	0	0	0	0	4	1
4.4	2019-07-03	Swamp	4	0	0	0	0	0	4	1
4.4	2019-07-03	Swamp	4	0	0	0	0	0	4	1
10.2	2019-07-03	Common	10	0	0	0	0	0	10	0
10.2	2019-07-03	Common	10	0	0	0	0	0	10	0
10.2	2019-07-03	Common	10	0	0	0	0	0	10	0
10.2	2019-07-03	Common	10	0	0	0	0	0	10	0
10.2	2019-07-03	Common	10	0	0	0	0	0	10	0
10.2	2019-07-03	Common	10	0	0	0	0	0	10	0
10.2	2019-07-03	Common	10	0	0	0	0	0	10	0
10.2	2019-07-03	Common	10	0	1	0	0	0	10	0
10.2	2019-07-03	Common	10	0	0	0	0	0	10	0
10.2	2019-07-03	Common	10	0	0	0	0	0	10	0
10.2	2019-07-03	Common	10	0	0	0	0	0	10	0
10.2	2019-07-03	Common	10	0	1	0	0	0	10	0
10.2	2019-07-03	Common	10	0	0	0	0	0	10	0
10.2	2019-07-03	Common	10	0	0	0	0	0	10	0
10.3	2019-07-03	Swamp	10	0	0	0	0	0	10	0
10.3	2019-07-03	Swamp	10	0	0	0	0	0	10	0
10.3	2019-07-03	Swamp	10	0	0	0	0	0	10	0
10.3	2019-07-03	Swamp	10	0	0	0	0	1	10	0
10.3	2019-07-03	Swamp	10	0	0	0	0	0	10	0
10.3	2019-07-03	Swamp	10	0	0	0	0	0	10	0
10.3	2019-07-03	Swamp	10	0	0	0	0	0	10	0
10.3	2019-07-03	Swamp	10	0	0	0	0	0	10	0
10.3	2019-07-03	Swamp	10	0	0	1	0	0	10	0
10.3	2019-07-03	Swamp	10	0	0	0	0	0	10	0
10.3	2019-07-03	Swamp	10	0	0	0	0	0	10	0
10.3	2019-07-03	Swamp	10	0	0	0	0	0	10	0
10.3	2019-07-03	Swamp	10	0	0	0	0	0	10	0
10.3	2019-07-03	Swamp	10	0	0	0	0	0	10	0
10.4	2019-07-03	Swamp	10	0	0	0	0	0	10	1
10.4	2019-07-03	Swamp	10	0	0	0	0	0	10	1
10.4	2019-07-03	Swamp	10	0	0	0	0	0	10	1
10.4	2019-07-03	Swamp	10	0	0	0	0	0	10	1
10.4	2019-07-03	Swamp	10	0	0	0	0	0	10	1
10.4	2019-07-03	Swamp	10	0	0	0	0	0	10	1
10.4	2019-07-03	Swamp	10	0	0	0	0	0	10	1
10.4	2019-07-03	Swamp	10	0	0	0	0	0	10	1
10.4	2019-07-03	Swamp	10	0	0	1	0	0	10	1
10.4	2019-07-03	Swamp	10	0	0	0	0	0	10	1
10.4	2019-07-03	Swamp	10	0	0	0	0	0	10	1
10.4	2019-07-03	Swamp	10	0	0	0	0	0	10	1
10.4	2019-07-03	Swamp	10	0	0	0	0	0	10	1
10.4	2019-07-03	Swamp	10	0	0	0	0	0	10	1
1.1	2019-07-11	Swamp	1	0	0	0	0	0	1	1
1.1	2019-07-11	Swamp	1	0	0	0	0	0	1	1
1.1	2019-07-11	Swamp	1	0	0	0	0	0	1	1
1.1	2019-07-11	Swamp	1	0	0	0	0	0	1	1
1.1	2019-07-11	Swamp	1	0	0	0	0	0	1	1
1.1	2019-07-11	Swamp	1	0	0	0	0	0	1	1
1.1	2019-07-11	Swamp	1	0	0	0	0	0	1	1
1.1	2019-07-11	Swamp	1	0	0	0	0	0	1	1
1.1	2019-07-11	Swamp	1	0	0	0	0	0	1	1
1.1	2019-07-11	Swamp	1	0	0	0	220	0	1	1
1.1	2019-07-11	Swamp	1	0	0	0	0	0	1	1
1.1	2019-07-11	Swamp	1	0	0	0	0	0	1	1
1.1	2019-07-11	Swamp	1	0	0	0	0	0	1	1
1.1	2019-07-11	Swamp	1	0	0	0	0	0	1	1
1.2	2019-07-11	Common	1	0	0	0	0	0	1	1
1.2	2019-07-11	Common	1	0	0	0	0	0	1	1
1.2	2019-07-11	Common	1	0	0	0	0	0	1	1
1.2	2019-07-11	Common	1	0	0	0	0	0	1	1
1.2	2019-07-11	Common	1	0	0	0	0	0	1	1
1.2	2019-07-11	Common	1	0	1	0	0	0	1	1
1.2	2019-07-11	Common	1	0	0	0	0	0	1	1
1.2	2019-07-11	Common	1	0	0	0	0	0	1	1
1.2	2019-07-11	Common	1	0	0	0	0	0	1	1
1.2	2019-07-11	Common	1	0	0	0	0	0	1	1
1.2	2019-07-11	Common	1	0	0	0	0	0	1	1
1.2	2019-07-11	Common	1	0	0	0	0	0	1	1
1.2	2019-07-11	Common	1	0	0	0	0	0	1	1
1.2	2019-07-11	Common	1	0	0	0	0	0	1	1
1.3	2019-07-11	Swamp	1	0	0	1	0	1	1	0
1.3	2019-07-11	Swamp	1	0	0	0	0	0	1	0
1.3	2019-07-11	Swamp	1	0	0	0	0	1	1	0
1.3	2019-07-11	Swamp	1	0	0	2	0	0	1	0
1.3	2019-07-11	Swamp	1	0	0	0	0	0	1	0
1.3	2019-07-11	Swamp	1	0	0	0	0	0	1	0
1.3	2019-07-11	Swamp	1	0	0	0	0	0	1	0
1.3	2019-07-11	Swamp	1	0	0	0	0	0	1	0
1.3	2019-07-11	Swamp	1	0	0	0	0	0	1	0
1.3	2019-07-11	Swamp	1	0	0	0	0	0	1	0
1.3	2019-07-11	Swamp	1	0	0	0	0	0	1	0
1.3	2019-07-11	Swamp	1	0	0	0	0	0	1	0
1.3	2019-07-11	Swamp	1	0	0	0	0	0	1	0
1.4	2019-07-11	Common	1	0	0	0	0	0	1	0
1.4	2019-07-11	Common	1	0	0	0	0	0	1	0
1.4	2019-07-11	Common	1	0	0	0	0	0	1	0
1.4	2019-07-11	Common	1	0	0	0	0	0	1	0
1.4	2019-07-11	Common	1	0	0	0	0	0	1	0
1.4	2019-07-11	Common	1	0	0	0	0	0	1	0
1.4	2019-07-11	Common	1	0	0	0	0	0	1	0
1.4	2019-07-11	Common	1	0	0	0	0	0	1	0
1.4	2019-07-11	Common	1	0	0	0	0	0	1	0
1.4	2019-07-11	Common	1	0	0	0	0	0	1	0
1.4	2019-07-11	Common	1	0	1	0	0	0	1	0
1.4	2019-07-11	Common	1	0	0	0	0	0	1	0
1.4	2019-07-11	Common	1	0	0	0	0	0	1	0
1.4	2019-07-11	Common	1	0	0	0	0	0	1	0
2.1	2019-07-11	Swamp	2	0	0	2	0	0	2	1
2.1	2019-07-11	Swamp	2	0	0	0	0	0	2	1
2.1	2019-07-11	Swamp	2	0	0	0	0	0	2	1
2.1	2019-07-11	Swamp	2	0	0	0	0	0	2	1
2.1	2019-07-11	Swamp	2	0	0	0	0	0	2	1
2.1	2019-07-11	Swamp	2	0	0	0	0	0	2	1
2.1	2019-07-11	Swamp	2	0	0	0	0	0	2	1
2.1	2019-07-11	Swamp	2	0	0	0	0	0	2	1
2.1	2019-07-11	Swamp	2	0	0	1	0	0	2	1
2.1	2019-07-11	Swamp	2	0	0	0	0	0	2	1
2.1	2019-07-11	Swamp	2	0	0	0	0	0	2	1
2.1	2019-07-11	Swamp	2	0	0	0	0	0	2	1
2.1	2019-07-11	Swamp	2	0	0	0	0	0	2	1
2.1	2019-07-11	Swamp	2	0	0	0	0	0	2	1
2.2	2019-07-11	Swamp	2	0	0	0	0	0	2	0
2.2	2019-07-11	Swamp	2	0	0	0	0	0	2	0
2.2	2019-07-11	Swamp	2	0	0	0	0	0	2	0
2.2	2019-07-11	Swamp	2	0	0	0	0	0	2	0
2.2	2019-07-11	Swamp	2	0	0	0	0	0	2	0
2.2	2019-07-11	Swamp	2	0	0	0	0	0	2	0
2.2	2019-07-11	Swamp	2	0	0	0	0	0	2	0
2.2	2019-07-11	Swamp	2	0	0	0	0	0	2	0
2.2	2019-07-11	Swamp	2	0	0	0	0	0	2	0
2.2	2019-07-11	Swamp	2	0	0	0	0	0	2	0
2.2	2019-07-11	Swamp	2	0	0	0	0	0	2	0
2.2	2019-07-11	Swamp	2	0	0	0	0	0	2	0
2.2	2019-07-11	Swamp	2	0	0	0	0	0	2	0
2.3	2019-07-11	Common	2	0	0	0	0	0	2	0
2.3	2019-07-11	Common	2	0	0	0	0	0	2	0
2.3	2019-07-11	Common	2	0	0	0	0	0	2	0
2.3	2019-07-11	Common	2	0	0	0	0	0	2	0
2.3	2019-07-11	Common	2	0	0	0	0	0	2	0
2.3	2019-07-11	Common	2	0	0	0	0	0	2	0
2.3	2019-07-11	Common	2	0	0	0	0	0	2	0
2.3	2019-07-11	Common	2	0	0	0	0	0	2	0
2.3	2019-07-11	Common	2	0	0	0	0	0	2	0
2.3	2019-07-11	Common	2	0	0	0	0	0	2	0
2.3	2019-07-11	Common	2	0	0	0	0	0	2	0
2.3	2019-07-11	Common	2	0	0	0	0	0	2	0
2.4	2019-07-11	Common	2	0	0	0	0	0	2	1
2.4	2019-07-11	Common	2	0	0	0	0	0	2	1
2.4	2019-07-11	Common	2	0	0	0	0	0	2	1
2.4	2019-07-11	Common	2	0	0	0	0	0	2	1
2.4	2019-07-11	Common	2	0	0	0	0	0	2	1
2.4	2019-07-11	Common	2	0	0	0	0	0	2	1
2.4	2019-07-11	Common	2	0	0	0	0	0	2	1
2.4	2019-07-11	Common	2	0	0	0	0	0	2	1
2.4	2019-07-11	Common	2	0	0	0	0	0	2	1
2.4	2019-07-11	Common	2	0	0	0	0	0	2	1
2.4	2019-07-11	Common	2	0	0	0	0	0	2	1
2.4	2019-07-11	Common	2	0	0	0	0	0	2	1
2.4	2019-07-11	Common	2	0	0	0	0	0	2	1
2.4	2019-07-11	Common	2	0	0	0	0	0	2	1
3.1	2019-07-11	Swamp	3	0	0	0	0	0	3	0
3.1	2019-07-11	Swamp	3	0	0	0	0	0	3	0
3.1	2019-07-11	Swamp	3	0	0	0	0	0	3	0
3.1	2019-07-11	Swamp	3	0	0	0	0	0	3	0
3.1	2019-07-11	Swamp	3	0	0	0	0	0	3	0
3.1	2019-07-11	Swamp	3	0	0	0	0	0	3	0
3.1	2019-07-11	Swamp	3	0	0	0	0	0	3	0
3.1	2019-07-11	Swamp	3	0	0	0	0	0	3	0
3.1	2019-07-11	Swamp	3	0	0	0	0	0	3	0
3.1	2019-07-11	Swamp	3	0	1	0	0	0	3	0
3.1	2019-07-11	Swamp	3	0	0	0	0	0	3	0
3.2	2019-07-11	Swamp	3	0	0	0	0	0	3	1
3.2	2019-07-11	Swamp	3	0	0	0	0	0	3	1
3.2	2019-07-11	Swamp	3	0	0	0	0	0	3	1
3.2	2019-07-11	Swamp	3	0	0	0	0	0	3	1
3.2	2019-07-11	Swamp	3	0	0	0	0	0	3	1
3.2	2019-07-11	Swamp	3	0	0	0	0	0	3	1
3.2	2019-07-11	Swamp	3	0	0	0	0	0	3	1
3.2	2019-07-11	Swamp	3	0	1	0	0	0	3	1
3.2	2019-07-11	Swamp	3	0	0	0	0	0	3	1
3.2	2019-07-11	Swamp	3	0	0	0	0	0	3	1
3.2	2019-07-11	Swamp	3	0	0	0	0	0	3	1
3.2	2019-07-11	Swamp	3	0	0	0	0	0	3	1
3.2	2019-07-11	Swamp	3	0	0	0	0	0	3	1
3.3	2019-07-11	Common	3	0	0	0	0	0	3	0
3.3	2019-07-11	Common	3	0	0	0	0	0	3	0
3.3	2019-07-11	Common	3	0	0	0	0	0	3	0
3.3	2019-07-11	Common	3	0	0	0	0	0	3	0
3.3	2019-07-11	Common	3	0	0	0	0	0	3	0
3.3	2019-07-11	Common	3	0	0	0	0	0	3	0
3.3	2019-07-11	Common	3	0	1	0	0	0	3	0
3.3	2019-07-11	Common	3	0	0	0	0	0	3	0
3.3	2019-07-11	Common	3	0	0	0	0	0	3	0
3.3	2019-07-11	Common	3	0	0	0	0	0	3	0
3.3	2019-07-11	Common	3	0	0	0	0	0	3	0
3.3	2019-07-11	Common	3	0	0	0	0	0	3	0
3.3	2019-07-11	Common	3	0	0	0	0	0	3	0
3.3	2019-07-11	Common	3	0	0	0	0	0	3	0
3.4	2019-07-11	Common	3	0	0	0	0	0	3	1
3.4	2019-07-11	Common	3	0	0	0	65	0	3	1
3.4	2019-07-11	Common	3	0	0	0	150	0	3	1
3.4	2019-07-11	Common	3	0	0	0	0	0	3	1
3.4	2019-07-11	Common	3	0	0	0	0	0	3	1
3.4	2019-07-11	Common	3	0	0	0	0	0	3	1
3.4	2019-07-11	Common	3	0	0	0	0	0	3	1
3.4	2019-07-11	Common	3	0	0	0	0	0	3	1
3.4	2019-07-11	Common	3	0	0	0	0	0	3	1
3.4	2019-07-11	Common	3	0	0	0	5	0	3	1
3.4	2019-07-11	Common	3	0	0	0	0	0	3	1
3.4	2019-07-11	Common	3	0	0	0	0	0	3	1
3.4	2019-07-11	Common	3	0	0	0	0	2	3	1
3.4	2019-07-11	Common	3	0	0	0	0	0	3	1
4.1	2019-07-11	Common	4	0	0	0	0	0	4	1
4.1	2019-07-11	Common	4	0	0	0	0	0	4	1
4.1	2019-07-11	Common	4	0	0	0	0	0	4	1
4.2	2019-07-11	Common	4	0	0	0	0	0	4	0
4.2	2019-07-11	Common	4	0	0	0	0	0	4	0
4.2	2019-07-11	Common	4	0	0	0	0	0	4	0
4.2	2019-07-11	Common	4	0	0	0	0	0	4	0
4.2	2019-07-11	Common	4	0	0	0	0	0	4	0
4.2	2019-07-11	Common	4	0	0	0	0	0	4	0
4.2	2019-07-11	Common	4	0	0	0	0	0	4	0
4.2	2019-07-11	Common	4	0	0	0	0	0	4	0
4.2	2019-07-11	Common	4	0	0	0	0	0	4	0
4.2	2019-07-11	Common	4	0	0	0	0	0	4	0
4.2	2019-07-11	Common	4	0	0	0	0	0	4	0
4.2	2019-07-11	Common	4	0	0	0	0	0	4	0
4.2	2019-07-11	Common	4	0	0	0	0	0	4	0
4.2	2019-07-11	Common	4	0	0	0	0	0	4	0
4.3	2019-07-11	Swamp	4	0	0	1	0	0	4	0
4.3	2019-07-11	Swamp	4	0	0	0	0	0	4	0
4.3	2019-07-11	Swamp	4	0	0	0	0	0	4	0
4.3	2019-07-11	Swamp	4	0	0	0	0	0	4	0
4.3	2019-07-11	Swamp	4	0	0	1	10	0	4	0
4.3	2019-07-11	Swamp	4	0	0	0	0	0	4	0
4.3	2019-07-11	Swamp	4	0	0	0	0	0	4	0
4.3	2019-07-11	Swamp	4	0	0	0	0	0	4	0
4.3	2019-07-11	Swamp	4	0	0	0	0	0	4	0
4.3	2019-07-11	Swamp	4	0	0	0	6	0	4	0
4.3	2019-07-11	Swamp	4	0	0	0	0	0	4	0
4.3	2019-07-11	Swamp	4	0	0	0	0	1	4	0
4.3	2019-07-11	Swamp	4	0	0	0	0	0	4	0
4.3	2019-07-11	Swamp	4	0	0	0	0	0	4	0
4.4	2019-07-11	Swamp	4	0	0	2	0	0	4	1
4.4	2019-07-11	Swamp	4	0	0	0	0	0	4	1
4.4	2019-07-11	Swamp	4	0	0	0	0	0	4	1
4.4	2019-07-11	Swamp	4	0	0	3	0	0	4	1
4.4	2019-07-11	Swamp	4	0	0	1	0	0	4	1
4.4	2019-07-11	Swamp	4	0	0	0	0	0	4	1
4.4	2019-07-11	Swamp	4	0	0	0	0	0	4	1
4.4	2019-07-11	Swamp	4	0	0	0	0	0	4	1
4.4	2019-07-11	Swamp	4	0	0	0	0	0	4	1
4.4	2019-07-11	Swamp	4	0	0	0	0	2	4	1
4.4	2019-07-11	Swamp	4	0	0	0	0	0	4	1
4.4	2019-07-11	Swamp	4	0	0	0	0	0	4	1
4.4	2019-07-11	Swamp	4	0	0	0	100	0	4	1
4.4	2019-07-11	Swamp	4	0	0	0	0	0	4	1
10.2	2019-07-11	Common	10	0	0	0	0	0	10	0
10.2	2019-07-11	Common	10	0	0	0	0	0	10	0
10.2	2019-07-11	Common	10	0	0	0	0	0	10	0
10.2	2019-07-11	Common	10	0	0	0	0	0	10	0
10.2	2019-07-11	Common	10	0	0	0	0	0	10	0
10.2	2019-07-11	Common	10	0	0	1	0	0	10	0
10.2	2019-07-11	Common	10	0	0	0	0	0	10	0
10.2	2019-07-11	Common	10	0	0	0	0	0	10	0
10.2	2019-07-11	Common	10	0	0	0	0	0	10	0
10.2	2019-07-11	Common	10	0	0	0	0	0	10	0
10.2	2019-07-11	Common	10	0	0	0	0	0	10	0
10.2	2019-07-11	Common	10	0	0	0	0	0	10	0
10.2	2019-07-11	Common	10	0	0	0	0	0	10	0
10.2	2019-07-11	Common	10	0	0	0	0	0	10	0
10.3	2019-07-11	Swamp	10	0	0	0	0	0	10	0
10.3	2019-07-11	Swamp	10	0	0	0	0	0	10	0
10.3	2019-07-11	Swamp	10	0	0	0	0	0	10	0
10.3	2019-07-11	Swamp	10	0	1	0	0	0	10	0
10.3	2019-07-11	Swamp	10	0	0	0	0	0	10	0
10.3	2019-07-11	Swamp	10	0	0	0	0	0	10	0
10.3	2019-07-11	Swamp	10	0	0	0	0	0	10	0
10.3	2019-07-11	Swamp	10	0	0	1	0	0	10	0
10.3	2019-07-11	Swamp	10	0	0	0	0	1	10	0
10.3	2019-07-11	Swamp	10	0	0	0	0	0	10	0
10.3	2019-07-11	Swamp	10	0	0	0	0	0	10	0
10.3	2019-07-11	Swamp	10	0	0	0	0	0	10	0
10.3	2019-07-11	Swamp	10	0	0	0	0	0	10	0
10.3	2019-07-11	Swamp	10	0	0	0	0	0	10	0
10.4	2019-07-11	Swamp	10	0	0	0	0	1	10	1
10.4	2019-07-11	Swamp	10	0	0	0	0	0	10	1
10.4	2019-07-11	Swamp	10	0	0	0	0	1	10	1
10.4	2019-07-11	Swamp	10	0	0	0	0	0	10	1
10.4	2019-07-11	Swamp	10	0	0	0	0	0	10	1
10.4	2019-07-11	Swamp	10	0	0	0	0	0	10	1
10.4	2019-07-11	Swamp	10	0	0	0	0	0	10	1
10.4	2019-07-11	Swamp	10	0	0	0	0	1	10	1
10.4	2019-07-11	Swamp	10	0	0	0	0	0	10	1
10.4	2019-07-11	Swamp	10	0	0	0	0	0	10	1
10.4	2019-07-11	Swamp	10	0	0	0	0	0	10	1
10.4	2019-07-11	Swamp	10	0	0	0	0	0	10	1
10.4	2019-07-11	Swamp	10	0	0	0	0	0	10	1
10.4	2019-07-11	Swamp	10	0	0	0	0	0	10	1
1.1	2019-07-17	Swamp	1	0	0	0	0	0	1	1
1.1	2019-07-17	Swamp	1	0	0	1	7	1	1	1
1.1	2019-07-17	Swamp	1	0	0	0	1	0	1	1
1.1	2019-07-17	Swamp	1	0	0	0	0	0	1	1
1.1	2019-07-17	Swamp	1	0	0	0	0	0	1	1
1.1	2019-07-17	Swamp	1	0	0	0	0	0	1	1
1.1	2019-07-17	Swamp	1	0	0	2	0	0	1	1
1.1	2019-07-17	Swamp	1	0	0	0	20	0	1	1
1.1	2019-07-17	Swamp	1	0	0	1	0	0	1	1
1.1	2019-07-17	Swamp	1	0	0	1	0	0	1	1
1.1	2019-07-17	Swamp	1	0	0	1	20	0	1	1
1.1	2019-07-17	Swamp	1	0	0	0	0	0	1	1
1.2	2019-07-17	Common	1	0	0	0	0	0	1	1
1.2	2019-07-17	Common	1	0	0	0	0	0	1	1
1.2	2019-07-17	Common	1	0	0	0	0	0	1	1
1.2	2019-07-17	Common	1	0	0	0	0	1	1	1
1.2	2019-07-17	Common	1	0	0	1	0	0	1	1
1.2	2019-07-17	Common	1	0	0	2	0	0	1	1
1.2	2019-07-17	Common	1	0	0	0	0	0	1	1
1.2	2019-07-17	Common	1	0	0	3	0	0	1	1
1.2	2019-07-17	Common	1	0	0	0	0	0	1	1
1.2	2019-07-17	Common	1	0	0	0	0	0	1	1
1.2	2019-07-17	Common	1	0	0	0	0	0	1	1
1.2	2019-07-17	Common	1	0	0	1	0	0	1	1
1.3	2019-07-17	Swamp	1	0	0	0	0	0	1	0
[truncated: 5,092 more rows]

## Sheet: 2021 Data
Date	Block	Plot	Eggs	aphids	Plot	SwampCommon	Open	Nectar	LadyBeetles
2021-07-13	6	4	1	0	4	Swamp	1	1	0
2021-07-07	4	3	0	0	3	Swamp	0	0	0
2021-07-13	5	2	0	0	2	Swamp	1	0	0
2021-07-07	6	4	0	0	4	Swamp	1	1	0
2021-07-13	7	1	0	0	1	Swamp	1	1	0
2021-07-07	5	2	0	0	2	Swamp	1	0	0
2021-07-13	5	4	0	0	4	Common	1	0	0
2021-07-07	3	4	0	0	4	Common	0	1	0
2021-07-13	6	3	0	0	3	Swamp	1	0	0
2021-07-13	4	3	0	0	3	Swamp	0	0	0
2021-07-07	10	2	0	0	2	Common	0	0	0
2021-07-13	3	2	0	0	2	Swamp	0	1	0
2021-07-13	9	4	0	0	4	Swamp	1	0	0
2021-07-13	8	1	0	0	1	Common	1	1	0
2021-06-23	9	1	0	0	1	Common	1	0	0
2021-07-13	7	4	0	0	4	Swamp	1	0	0
2021-07-13	9	2	0	0	2	Swamp	1	1	0
2021-06-23	3	3	0	0	3	Common	0	0	0
2021-07-02	6	4	0	0	4	Swamp	1	1	0
2021-07-13	7	2	0	0	2	Common	1	0	0
2021-07-07	3	1	0	0	1	Swamp	0	0	0
2021-07-13	6	2	0	0	2	Common	1	0	0
2021-07-02	3	3	0	0	3	Common	0	0	0
2021-07-07	7	2	0	0	2	Common	1	0	0
2021-07-07	7	1	0	0	1	Swamp	1	1	0
2021-07-13	3	1	0	0	1	Swamp	0	0	0
2021-07-07	9	2	0	0	2	Swamp	1	1	0
2021-07-13	3	4	0	0	4	Common	0	1	0
2021-07-13	10	2	0	0	2	Common	0	0	0
2021-07-13	9	1	0	0	1	Common	1	0	0
2021-07-07	7	4	0	0	4	Swamp	1	0	0
2021-07-07	6	3	1	0	3	Swamp	1	0	0
2021-07-07	9	4	0	0	4	Swamp	1	0	0
2021-06-23	6	2	0	0	2	Common	1	0	0
2021-07-02	10	3	0	0	3	Swamp	0	0	0
2021-07-07	8	3	0	0	3	Common	1	0	0
2021-07-02	7	2	0	0	2	Common	1	0	0
2021-07-07	8	4	0	0	4	Swamp	1	1	0
2021-07-13	6	1	0	0	1	Common	1	1	0
2021-07-07	4	4	0	0	4	Swamp	0	1	0
2021-07-07	8	1	0	0	1	Common	1	1	0
2021-07-02	5	4	0	0	4	Common	1	0	0
2021-07-13	1	3	0	0	3	Swamp	0	0	0
2021-07-07	5	3	2	0	3	Swamp	1	1	0
2021-07-07	8	2	0	0	2	Swamp	1	0	0
2021-07-02	8	3	0	0	3	Common	1	0	0
2021-07-07	1	3	0	0	3	Swamp	0	0	0
2021-07-13	9	3	0	0	3	Common	1	1	0
2021-07-07	6	2	0	0	2	Common	1	0	0
2021-07-13	3	3	0	0	3	Common	0	0	0
2021-07-07	5	1	0	0	1	Common	1	1	0
2021-07-07	5	4	0	0	4	Common	1	0	0
2021-07-02	9	3	0	0	3	Common	1	1	0
2021-07-07	9	3	0	0	3	Common	1	1	0
2021-07-13	8	3	0	0	3	Common	1	0	0
2021-07-13	8	4	0	0	4	Swamp	1	1	0
2021-07-02	8	1	0	0	1	Common	1	1	0
2021-07-02	6	1	0	0	1	Common	1	1	0
2021-07-02	7	1	0	0	1	Swamp	1	1	0
2021-07-07	6	1	0	0	1	Common	1	1	0
2021-07-07	3	3	0	0	3	Common	0	0	0
2021-06-23	10	2	0	0	2	Common	0	0	0
2021-07-13	4	4	5	0	4	Swamp	0	1	0
2021-07-02	5	3	0	0	3	Swamp	1	1	0
2021-07-02	9	1	0	0	1	Common	1	0	0
2021-07-13	8	2	0	0	2	Swamp	1	0	0
2021-06-23	6	4	0	0	4	Swamp	1	1	0
2021-07-02	6	2	0	0	2	Common	1	0	0
2021-07-02	6	3	0	0	3	Swamp	1	0	0
2021-07-02	1	4	1	0	4	Common	0	0	0
2021-06-23	5	2	0	0	2	Swamp	1	0	0
2021-06-23	7	1	0	0	1	Swamp	1	1	0
2021-07-13	5	1	0	0	1	Common	1	1	0
2021-07-13	5	3	0	0	3	Swamp	1	1	0
2021-07-07	9	1	0	0	1	Common	1	0	1
2021-07-13	1	4	0	0	4	Common	0	0	0
2021-07-13	10	4	0	0	4	Swamp	0	1	0
2021-07-02	4	4	0	0	4	Swamp	0	1	0
2021-06-23	5	4	0	0	4	Common	1	0	0
2021-06-23	3	2	0	0	2	Swamp	0	1	0
2021-07-02	8	2	0	0	2	Swamp	1	0	0
2021-07-13	4	2	0	0	2	Common	0	0	0
2021-06-23	4	3	0	0	3	Swamp	0	0	0
2021-07-13	10	3	0	0	3	Swamp	0	0	0
2021-06-23	8	3	0	0	3	Common	1	0	0
2021-07-02	9	4	0	0	4	Swamp	1	0	0
2021-07-07	1	1	0	0	1	Swamp	0	1	0
2021-06-23	8	2	0	0	2	Swamp	1	0	0
2021-07-02	3	4	0	0	4	Common	0	1	0
2021-06-23	9	4	0	0	4	Swamp	1	0	0
2021-07-02	9	2	0	0	2	Swamp	1	1	0
2021-06-23	6	1	0	0	1	Common	1	1	0
2021-07-02	5	1	0	0	1	Common	1	1	0
2021-07-07	10	4	0	0	4	Swamp	0	1	0
2021-07-02	7	4	0	0	4	Swamp	1	0	0
2021-07-07	3	2	0	0	2	Swamp	0	1	0
2021-07-13	7	3	0	0	3	Common	1	1	0
2021-06-23	3	4	0	0	4	Common	0	1	0
2021-07-02	4	3	0	0	3	Swamp	0	0	0
2021-06-23	4	2	0	0	2	Common	0	0	0
2021-07-02	3	2	0	0	2	Swamp	0	1	0
2021-06-23	7	4	0	0	4	Swamp	1	0	0
2021-06-23	7	2	0	0	2	Common	1	0	0
2021-06-23	7	3	0	0	3	Common	1	1	0
2021-06-23	4	4	0	0	4	Swamp	0	1	0
2021-07-02	10	4	0	0	4	Swamp	0	1	0
2021-06-23	9	3	0	0	3	Common	1	1	0
2021-07-07	10	3	0	0	3	Swamp	0	0	0
2021-07-07	7	3	0	0	3	Common	1	1	0
2021-07-02	5	2	0	0	2	Swamp	1	0	0
2021-06-23	6	3	0	0	3	Swamp	1	0	0
2021-07-13	1	1	0	0	1	Swamp	0	1	0
2021-06-23	5	3	0	0	3	Swamp	1	1	0
2021-06-23	5	1	0	0	1	Common	1	1	0
2021-07-02	8	4	0	0	4	Swamp	1	1	0
2021-06-23	3	1	0	0	1	Swamp	0	0	0
2021-06-23	8	1	0	0	1	Common	1	1	0
2021-06-23	1	3	0	0	3	Swamp	0	0	0
2021-07-02	4	2	0	0	2	Common	0	0	0
2021-06-23	2	1	0	0	1	Swamp	0	1	0
2021-07-07	1	4	0	0	4	Common	0	0	0
2021-07-07	4	2	0	0	2	Common	0	0	0
2021-06-23	9	2	0	0	2	Swamp	1	1	0
2021-07-02	3	1	0	0	1	Swamp	0	0	0
2021-07-02	7	3	0	0	3	Common	1	1	0
2021-06-23	2	2	0	0	2	Swamp	0	0	0
2021-06-23	10	4	0	0	4	Swamp	0	1	0
2021-06-23	1	4	0	0	4	Common	0	0	1
2021-07-02	10	2	0	0	2	Common	0	0	0
2021-06-23	8	4	0	0	4	Swamp	1	1	0
2021-06-23	10	3	0	0	3	Swamp	0	0	0
2021-07-02	1	3	0	0	3	Swamp	0	0	0
2021-06-23	1	1	0	0	1	Swamp	0	1	0
2021-07-02	1	1	0	0	1	Swamp	0	1	0
2021-07-13	4	1	0	10	1	Common	0	1	0
2021-07-07	4	1	0	0	1	Common	0	1	0
2021-06-23	4	1	0	0	1	Common	0	1	0
2021-07-02	4	1	0	0	1	Common	0	1	0
2021-06-23	1	2	0	0	2	Common	0	1	0
2021-07-02	1	2	0	30	2	Common	0	1	0
2021-06-23	2	4	0	0	4	Common	0	1	0
2021-07-13	10	1	0	0	1	Common	0	1	0
2021-07-02	10	1	0	0	1	Common	0	1	0
2021-07-07	10	1	0	0	1	Common	0	1	0
2021-06-23	10	1	0	0	1	Common	0	1	0
2021-06-23	2	3	0	0	3	Common	0	0	0
2021-08-12	3	1	0	200	1	Swamp	0	0	0
2021-08-12	3	1	0	500	1	Swamp	0	0	0
2021-08-12	3	1	0	100	1	Swamp	0	0	0
2021-08-12	3	1	0	350	1	Swamp	0	0	0
2021-08-12	3	1	0	150	1	Swamp	0	0	0
2021-08-12	3	1	0	10	1	Swamp	0	0	0
2021-08-12	3	1	0	100	1	Swamp	0	0	0
2021-08-12	3	1	0	300	1	Swamp	0	0	0
2021-08-12	3	1	2	30	1	Swamp	0	0	0
2021-08-12	3	2	1	100	2	Swamp	0	1	0
2021-08-12	3	2	0	220	2	Swamp	0	1	0
2021-08-12	3	2	0	400	2	Swamp	0	1	0
2021-08-12	3	2	0	600	2	Swamp	0	1	0
2021-08-12	3	1	1	100	1	Swamp	0	0	0
2021-08-12	3	1	0	50	1	Swamp	0	0	0
2021-08-12	3	1	0	0	1	Swamp	0	0	0
2021-08-12	3	1	0	100	1	Swamp	0	0	0
2021-08-12	3	1	0	100	1	Swamp	0	0	0
2021-08-12	3	2	0	0	2	Swamp	0	1	0
2021-08-12	3	2	0	100	2	Swamp	0	1	0
2021-08-12	3	2	0	50	2	Swamp	0	1	0
2021-08-12	3	2	1	20	2	Swamp	0	1	0
2021-08-12	3	2	0	30	2	Swamp	0	1	0
2021-08-12	3	2	0	20	2	Swamp	0	1	0
2021-08-12	3	2	0	30	2	Swamp	0	1	0
2021-08-12	3	2	0	80	2	Swamp	0	1	0
2021-08-12	3	3	0	0	3	Common	0	0	0
2021-08-12	3	3	0	0	3	Common	0	0	0
2021-08-12	3	3	0	0	3	Common	0	0	0
2021-08-12	3	3	0	0	3	Common	0	0	0
2021-08-12	3	3	0	0	3	Common	0	0	0
2021-08-12	3	3	0	3	3	Common	0	0	0
2021-08-12	3	3	0	0	3	Common	0	0	0
2021-08-12	3	3	0	0	3	Common	0	0	0
2021-08-12	3	3	0	0	3	Common	0	0	0
2021-08-12	3	3	0	0	3	Common	0	0	0
2021-08-12	3	3	1	0	3	Common	0	0	0
2021-08-12	3	3	0	0	3	Common	0	0	0
2021-08-12	3	3	0	130	3	Common	0	0	0
2021-08-12	3	3	0	20	3	Common	0	0	0
2021-08-12	3	4	0	30	4	Common	0	1	0
2021-08-12	3	4	1	0	4	Common	0	1	0
2021-08-12	3	4	1	0	4	Common	0	1	0
2021-08-12	3	4	1	0	4	Common	0	1	0
2021-08-12	3	4	0	0	4	Common	0	1	0
2021-08-12	3	4	0	0	4	Common	0	1	1
2021-08-12	3	4	0	10	4	Common	0	1	0
2021-08-12	3	4	0	0	4	Common	0	1	0
2021-08-12	3	4	0	0	4	Common	0	1	0
2021-08-12	3	4	0	0	4	Common	0	1	0
2021-08-12	3	4	0	0	4	Common	0	1	0
2021-08-12	3	4	0	0	4	Common	0	1	0
2021-07-07	1	2	0	5	2	Common	0	1	0
2021-05-20	1	1	0	0	1	Swamp	0	1	0
2021-05-20	1	2	0	0	2	Common	0	1	0
2021-05-20	1	2	0	0	2	Common	0	1	0
2021-05-20	2	3	0	0	3	Common	0	0	0
2021-05-20	2	3	0	0	3	Common	0	0	0
2021-05-20	2	3	0	0	3	Common	0	0	0
2021-05-20	2	3	0	0	3	Common	0	0	0
2021-05-20	2	3	0	0	3	Common	0	0	0
2021-05-20	2	3	0	0	3	Common	0	0	0
2021-05-20	2	3	0	0	3	Common	0	0	0
2021-05-20	2	4	0	0	4	Common	0	1	0
2021-05-20	2	4	0	0	4	Common	0	1	0
2021-05-20	2	4	0	0	4	Common	0	1	0
2021-05-20	2	4	0	0	4	Common	0	1	0
2021-05-20	2	4	0	0	4	Common	0	1	0
2021-05-20	3	1	0	0	1	Swamp	0	0	0
2021-05-20	3	1	0	0	1	Swamp	0	0	0
2021-05-20	3	1	0	0	1	Swamp	0	0	0
2021-05-20	3	2	0	0	2	Swamp	0	1	0
2021-05-20	3	2	0	0	2	Swamp	0	1	0
2021-05-20	3	2	0	0	2	Swamp	0	1	0
2021-05-20	3	2	0	0	2	Swamp	0	1	0
2021-05-20	3	2	0	0	2	Swamp	0	1	0
2021-05-20	3	2	0	0	2	Swamp	0	1	0
2021-05-20	3	2	0	0	2	Swamp	0	1	0
2021-05-20	3	2	0	0	2	Swamp	0	1	0
2021-05-20	4	3	0	0	3	Swamp	0	0	0
2021-05-20	4	3	0	0	3	Swamp	0	0	0
2021-05-20	4	3	0	0	3	Swamp	0	0	0
2021-05-20	4	3	0	0	3	Swamp	0	0	0
2021-05-20	4	3	0	0	3	Swamp	0	0	0
2021-05-20	5	2	0	0	2	Swamp	1	0	0
2021-05-20	5	2	0	0	2	Swamp	1	0	0
2021-05-20	5	2	0	0	2	Swamp	1	0	0
2021-05-20	5	2	0	0	2	Swamp	1	0	0
2021-05-20	5	2	0	0	2	Swamp	1	0	0
2021-05-20	5	2	0	0	2	Swamp	1	0	0
2021-05-20	5	2	0	0	2	Swamp	1	0	0
2021-05-20	5	2	0	0	2	Swamp	1	0	0
2021-05-20	5	4	0	0	4	Common	1	0	0
2021-05-20	5	4	0	0	4	Common	1	0	0
2021-05-20	5	4	0	0	4	Common	1	0	0
2021-05-20	6	4	0	0	4	Swamp	1	1	0
2021-05-20	6	4	0	0	4	Swamp	1	1	0
2021-05-20	6	4	0	0	4	Swamp	1	1	0
2021-05-20	6	4	0	0	4	Swamp	1	1	0
2021-05-20	6	4	0	0	4	Swamp	1	1	0
2021-05-20	6	4	0	0	4	Swamp	1	1	0
2021-05-20	6	4	0	0	4	Swamp	1	1	0
2021-05-20	6	4	0	0	4	Swamp	1	1	0
2021-05-20	6	4	0	0	4	Swamp	1	1	0
2021-05-20	7	1	0	0	1	Swamp	1	1	0
2021-05-20	7	1	0	0	1	Swamp	1	1	0
2021-05-20	7	1	0	0	1	Swamp	1	1	0
2021-05-20	7	1	0	0	1	Swamp	1	1	0
2021-05-20	7	1	0	0	1	Swamp	1	1	0
2021-05-20	7	1	0	0	1	Swamp	1	1	0
2021-05-20	7	1	0	0	1	Swamp	1	1	0
2021-05-20	7	1	0	0	1	Swamp	1	1	0
2021-05-20	7	4	0	0	4	Swamp	1	0	0
2021-05-20	7	4	0	0	4	Swamp	1	0	0
2021-05-20	7	4	0	0	4	Swamp	1	0	0
2021-05-20	7	4	0	0	4	Swamp	1	0	0
2021-05-20	7	4	0	0	4	Swamp	1	0	0
2021-05-20	7	4	0	0	4	Swamp	1	0	0
2021-05-20	7	4	0	0	4	Swamp	1	0	0
2021-05-20	7	4	0	0	4	Swamp	1	0	0
2021-05-20	7	4	0	0	4	Swamp	1	0	0
2021-05-20	7	4	0	0	4	Swamp	1	0	0
2021-05-20	7	4	0	0	4	Swamp	1	0	0
2021-05-20	7	4	0	0	4	Swamp	1	0	0
2021-05-20	7	4	0	0	4	Swamp	1	0	0
2021-05-26	4	2	0	0	2	Common	0	0	0
2021-05-26	9	4	0	0	4	Swamp	1	0	0
2021-05-26	10	1	0	0	1	Common	0	1	0
2021-05-26	10	1	0	0	1	Common	0	1	0
2021-05-26	10	1	0	0	1	Common	0	1	0
2021-05-26	10	1	0	0	1	Common	0	1	0
2021-05-26	10	1	0	0	1	Common	0	1	0
2021-06-02	2	3	0	0	3	Common	0	0	0
2021-06-02	2	3	0	0	3	Common	0	0	0
2021-06-02	2	3	0	0	3	Common	0	0	0
2021-06-02	4	4	0	0	4	Swamp	0	1	0
2021-06-02	4	4	0	0	4	Swamp	0	1	0
2021-06-02	10	3	0	0	3	Swamp	0	0	0
2021-06-02	10	3	0	0	3	Swamp	0	0	0
2021-06-02	10	3	0	0	3	Swamp	0	0	0
2021-06-10	1	2	0	0	2	Common	0	1	0
2021-06-10	1	2	0	0	2	Common	0	1	0
2021-06-10	1	2	0	0	2	Common	0	1	0
2021-06-10	1	2	0	0	2	Common	0	1	0
2021-06-10	1	2	0	0	2	Common	0	1	0
2021-06-10	2	4	0	0	4	Common	0	1	0
2021-06-10	3	4	0	0	4	Common	0	1	0
2021-06-10	3	4	0	0	4	Common	0	1	0
2021-06-10	3	4	0	0	4	Common	0	1	0
2021-06-10	4	4	0	0	4	Swamp	0	1	0
2021-06-10	4	4	0	0	4	Swamp	0	1	0
2021-06-10	5	2	0	0	2	Swamp	1	0	0
2021-06-10	5	2	0	0	2	Swamp	1	0	0
2021-06-10	5	2	0	0	2	Swamp	1	0	0
2021-06-10	5	2	0	0	2	Swamp	1	0	0
2021-06-10	5	2	0	0	2	Swamp	1	0	0
2021-06-10	6	4	0	0	4	Swamp	1	1	0
2021-06-10	6	4	0	0	4	Swamp	1	1	0
2021-06-10	8	2	0	0	2	Swamp	1	0	0
2021-06-10	9	4	0	0	4	Swamp	1	0	0
2021-06-10	10	1	0	0	1	Common	0	1	0
2021-06-10	10	3	0	0	3	Swamp	0	0	0
2021-06-10	10	3	0	0	3	Swamp	0	0	0
2021-06-10	10	3	0	0	3	Swamp	0	0	0
2021-06-10	10	3	0	0	3	Swamp	0	0	0
2021-06-10	10	3	0	0	3	Swamp	0	0	0
2021-06-17	2	3	0	0	3	Common	0	0	0
2021-06-17	2	3	0	0	3	Common	0	0	0
2021-06-17	2	3	0	0	3	Common	0	0	0
2021-06-17	2	4	0	0	4	Common	0	1	0
2021-06-17	3	4	0	0	4	Common	0	1	0
2021-06-17	3	4	0	0	4	Common	0	1	0
2021-06-17	3	4	0	0	4	Common	0	1	0
2021-06-17	4	1	0	0	1	Common	0	1	0
2021-06-17	4	1	0	0	1	Common	0	1	0
2021-06-17	4	4	0	0	4	Swamp	0	1	0
2021-06-17	6	4	0	0	4	Swamp	1	1	0
2021-06-17	6	4	0	0	4	Swamp	1	1	0
2021-06-17	10	1	0	0	1	Common	0	1	0
2021-06-17	10	1	0	0	1	Common	0	1	0
2021-06-17	10	1	0	0	1	Common	0	1	0
2021-06-17	10	1	0	0	1	Common	0	1	0
2021-06-23	1	2	0	0	2	Common	0	1	0
2021-06-23	1	2	0	0	2	Common	0	1	0
2021-06-23	1	2	0	0	2	Common	0	1	0
2021-06-23	2	1	0	0	1	Swamp	0	1	0
2021-06-23	2	1	0	0	1	Swamp	0	1	0
2021-06-23	2	2	0	0	2	Swamp	0	0	0
2021-06-23	2	2	0	0	2	Swamp	0	0	0
2021-06-23	3	4	0	0	4	Common	0	1	0
2021-06-23	4	1	0	0	1	Common	0	1	0
2021-06-23	4	1	0	0	1	Common	0	1	0
2021-06-23	4	1	0	0	1	Common	0	1	0
2021-06-23	4	4	0	0	4	Swamp	0	1	0
2021-06-23	4	4	0	0	4	Swamp	0	1	0
2021-06-23	6	4	0	0	4	Swamp	1	1	0
2021-07-02	1	2	0	0	2	Common	0	1	0
2021-07-02	1	2	0	0	2	Common	0	1	0
2021-07-02	2	1	0	0	1	Swamp	0	1	0
2021-07-02	2	1	0	0	1	Swamp	0	1	0
2021-07-02	2	1	0	0	1	Swamp	0	1	0
2021-07-02	2	1	0	0	1	Swamp	0	1	0
2021-07-02	2	1	0	0	1	Swamp	0	1	0
2021-07-02	2	1	0	0	1	Swamp	0	1	0
2021-07-02	2	1	0	0	1	Swamp	0	1	0
2021-07-02	2	1	0	0	1	Swamp	0	1	0
2021-07-02	2	1	0	0	1	Swamp	0	1	0
2021-07-02	2	1	0	0	1	Swamp	0	1	0
2021-07-02	2	1	0	0	1	Swamp	0	1	0
2021-07-02	2	1	0	0	1	Swamp	0	1	0
2021-07-02	2	1	0	0	1	Swamp	0	1	0
2021-07-02	2	1	0	0	1	Swamp	0	1	0
2021-07-02	2	2	0	0	2	Swamp	0	0	0
2021-07-02	2	2	0	0	2	Swamp	0	0	0
2021-07-02	2	2	0	0	2	Swamp	0	0	0
2021-07-02	2	2	0	0	2	Swamp	0	0	0
2021-07-02	2	2	0	0	2	Swamp	0	0	0
2021-07-02	2	2	0	0	2	Swamp	0	0	0
2021-07-02	2	2	0	0	2	Swamp	0	0	0
2021-07-02	2	2	0	0	2	Swamp	0	0	0
2021-07-02	2	2	0	0	2	Swamp	0	0	0
2021-07-02	2	2	0	0	2	Swamp	0	0	0
2021-07-02	2	2	0	0	2	Swamp	0	0	0
2021-07-02	2	2	0	0	2	Swamp	0	0	0
2021-07-02	2	2	0	0	2	Swamp	0	0	0
2021-07-02	2	2	0	0	2	Swamp	0	0	0
2021-07-02	2	3	0	0	3	Common	0	0	0
2021-07-02	2	3	0	0	3	Common	0	0	0
2021-07-02	2	3	0	0	3	Common	0	0	0
2021-07-02	2	3	0	0	3	Common	0	0	0
2021-07-02	2	3	0	0	3	Common	0	0	0
2021-07-02	2	3	0	0	3	Common	0	0	0
2021-07-02	2	3	0	0	3	Common	0	0	0
2021-07-02	2	3	0	0	3	Common	0	0	0
2021-07-02	2	3	0	0	3	Common	0	0	0
2021-07-02	2	3	0	0	3	Common	0	0	0
2021-07-02	2	3	0	0	3	Common	0	0	0
2021-07-02	2	3	0	0	3	Common	0	0	0
2021-07-02	2	3	0	0	3	Common	0	0	0
2021-07-02	2	3	0	0	3	Common	0	0	0
2021-07-02	2	4	0	0	4	Common	0	1	0
2021-07-02	2	4	0	0	4	Common	0	1	0
2021-07-02	2	4	0	0	4	Common	0	1	0
2021-07-02	2	4	0	0	4	Common	0	1	0
2021-07-02	2	4	0	0	4	Common	0	1	0
2021-07-02	2	4	0	0	4	Common	0	1	0
2021-07-02	2	4	0	0	4	Common	0	1	0
2021-07-02	2	4	0	0	4	Common	0	1	0
2021-07-02	2	4	0	0	4	Common	0	1	0
2021-07-02	2	4	0	0	4	Common	0	1	0
2021-07-02	2	4	0	0	4	Common	0	1	0
2021-07-02	2	4	0	0	4	Common	0	1	0
2021-07-02	2	4	0	0	4	Common	0	1	0
2021-07-02	2	4	0	0	4	Common	0	1	0
2021-07-07	2	1	0	0	1	Swamp	0	1	0
2021-07-07	2	1	0	0	1	Swamp	0	1	0
2021-07-07	2	1	0	0	1	Swamp	0	1	0
2021-07-07	2	1	0	0	1	Swamp	0	1	0
2021-07-07	2	1	0	0	1	Swamp	0	1	0
2021-07-07	2	1	0	0	1	Swamp	0	1	0
2021-07-07	2	1	0	0	1	Swamp	0	1	0
2021-07-07	2	1	0	0	1	Swamp	0	1	0
2021-07-07	2	1	0	0	1	Swamp	0	1	0
2021-07-07	2	1	0	0	1	Swamp	0	1	0
2021-07-07	2	1	0	0	1	Swamp	0	1	0
2021-07-07	2	1	0	0	1	Swamp	0	1	0
2021-07-07	2	1	0	0	1	Swamp	0	1	0
2021-07-07	2	1	0	0	1	Swamp	0	1	0
2021-07-07	2	2	0	0	2	Swamp	0	0	0
2021-07-07	2	2	0	0	2	Swamp	0	0	0
2021-07-07	2	2	0	0	2	Swamp	0	0	0
2021-07-07	2	2	0	0	2	Swamp	0	0	0
2021-07-07	2	2	0	0	2	Swamp	0	0	0
2021-07-07	2	2	0	0	2	Swamp	0	0	0
2021-07-07	2	2	0	0	2	Swamp	0	0	0
2021-07-07	2	2	0	0	2	Swamp	0	0	0
2021-07-07	2	2	0	0	2	Swamp	0	0	0
2021-07-07	2	2	0	0	2	Swamp	0	0	0
2021-07-07	2	2	0	0	2	Swamp	0	0	0
2021-07-07	2	2	0	0	2	Swamp	0	0	0
2021-07-07	2	2	0	0	2	Swamp	0	0	0
2021-07-07	2	2	0	0	2	Swamp	0	0	0
2021-07-07	2	3	0	0	3	Common	0	0	0
2021-07-07	2	3	0	0	3	Common	0	0	0
2021-07-07	2	3	0	0	3	Common	0	0	0
2021-07-07	2	3	0	0	3	Common	0	0	0
2021-07-07	2	3	0	0	3	Common	0	0	0
2021-07-07	2	3	0	0	3	Common	0	0	0
2021-07-07	2	3	0	0	3	Common	0	0	0
2021-07-07	2	3	0	0	3	Common	0	0	0
2021-07-07	2	3	0	0	3	Common	0	0	0
2021-07-07	2	3	0	0	3	Common	0	0	0
2021-07-07	2	3	0	0	3	Common	0	0	0
2021-07-07	2	3	0	0	3	Common	0	0	0
2021-07-07	2	3	0	0	3	Common	0	0	0
2021-07-07	2	3	0	0	3	Common	0	0	0
2021-07-07	2	4	0	0	4	Common	0	1	0
2021-07-07	2	4	0	0	4	Common	0	1	0
2021-07-07	2	4	0	0	4	Common	0	1	0
2021-07-07	2	4	0	0	4	Common	0	1	0
2021-07-07	2	4	0	0	4	Common	0	1	0
2021-07-07	2	4	0	0	4	Common	0	1	0
2021-07-07	2	4	0	0	4	Common	0	1	0
2021-07-07	2	4	0	0	4	Common	0	1	0
2021-07-07	2	4	0	0	4	Common	0	1	0
2021-07-07	2	4	0	0	4	Common	0	1	0
2021-07-07	2	4	0	0	4	Common	0	1	0
2021-07-07	2	4	0	0	4	Common	0	1	0
2021-07-07	2	4	0	0	4	Common	0	1	0
2021-07-07	2	4	0	0	4	Common	0	1	0
2021-07-07	4	1	0	0	1	Common	0	1	0
2021-07-07	4	1	0	0	1	Common	0	1	0
2021-07-07	4	1	0	0	1	Common	0	1	0
2021-07-13	1	2	0	0	2	Common	0	1	0
2021-07-13	1	2	0	0	2	Common	0	1	0
2021-07-13	1	2	0	0	2	Common	0	1	0
2021-07-13	1	2	0	0	2	Common	0	1	0
2021-07-13	1	2	0	0	2	Common	0	1	0
2021-07-13	1	2	0	0	2	Common	0	1	0
2021-07-13	1	2	0	0	2	Common	0	1	0
2021-07-13	1	2	0	0	2	Common	0	1	0
2021-07-13	1	2	0	0	2	Common	0	1	0
2021-07-13	1	2	0	0	2	Common	0	1	0
2021-07-13	1	2	0	0	2	Common	0	1	0
2021-07-13	1	2	0	0	2	Common	0	1	0
2021-07-13	1	2	0	0	2	Common	0	1	0
2021-07-13	1	2	0	0	2	Common	0	1	0
2021-07-13	2	1	0	0	1	Swamp	0	1	0
2021-07-13	2	1	0	0	1	Swamp	0	1	0
2021-07-13	2	1	0	0	1	Swamp	0	1	0
2021-07-13	2	1	0	0	1	Swamp	0	1	0
2021-07-13	2	1	0	0	1	Swamp	0	1	0
2021-07-13	2	1	0	0	1	Swamp	0	1	0
2021-07-13	2	1	0	0	1	Swamp	0	1	0
2021-07-13	2	1	0	0	1	Swamp	0	1	0
2021-07-13	2	1	0	0	1	Swamp	0	1	0
2021-07-13	2	1	0	0	1	Swamp	0	1	0
2021-07-13	2	1	0	0	1	Swamp	0	1	0
2021-07-13	2	1	0	0	1	Swamp	0	1	0
2021-07-13	2	1	0	0	1	Swamp	0	1	0
2021-07-13	2	1	0	0	1	Swamp	0	1	0
2021-07-13	2	2	0	0	2	Swamp	0	0	0
2021-07-13	2	2	0	0	2	Swamp	0	0	0
2021-07-13	2	2	0	0	2	Swamp	0	0	0
2021-07-13	2	2	0	0	2	Swamp	0	0	0
2021-07-13	2	2	0	0	2	Swamp	0	0	0
2021-07-13	2	2	0	0	2	Swamp	0	0	0
2021-07-13	2	2	0	0	2	Swamp	0	0	0
2021-07-13	2	2	0	0	2	Swamp	0	0	0
2021-07-13	2	2	0	0	2	Swamp	0	0	0
2021-07-13	2	2	0	0	2	Swamp	0	0	0
2021-07-13	2	2	0	0	2	Swamp	0	0	0
2021-07-13	2	2	0	0	2	Swamp	0	0	0
2021-07-13	2	2	0	0	2	Swamp	0	0	0
2021-07-13	2	2	0	0	2	Swamp	0	0	0
2021-07-13	2	3	0	0	3	Common	0	0	0
2021-07-13	2	3	0	0	3	Common	0	0	0
2021-07-13	2	3	0	0	3	Common	0	0	0
2021-07-13	2	3	0	0	3	Common	0	0	0
2021-07-13	2	3	0	0	3	Common	0	0	0
2021-07-13	2	3	0	0	3	Common	0	0	0
2021-07-13	2	3	0	0	3	Common	0	0	0
2021-07-13	2	3	0	0	3	Common	0	0	0
2021-07-13	2	3	0	0	3	Common	0	0	0
2021-07-13	2	3	0	0	3	Common	0	0	0
2021-07-13	2	3	0	0	3	Common	0	0	0
2021-07-13	2	3	0	0	3	Common	0	0	0
2021-07-13	2	3	0	0	3	Common	0	0	0
2021-07-13	2	3	0	0	3	Common	0	0	0
2021-07-13	2	4	0	0	4	Common	0	1	0
2021-07-13	2	4	0	0	4	Common	0	1	0
2021-07-13	2	4	0	0	4	Common	0	1	0
2021-07-13	2	4	0	0	4	Common	0	1	0
2021-07-13	2	4	0	0	4	Common	0	1	0
2021-07-13	2	4	0	0	4	Common	0	1	0
2021-07-13	2	4	0	0	4	Common	0	1	0
2021-07-13	2	4	0	0	4	Common	0	1	0
2021-07-13	2	4	0	0	4	Common	0	1	0
2021-07-13	2	4	0	0	4	Common	0	1	0
2021-07-13	2	4	0	0	4	Common	0	1	0
2021-07-13	2	4	0	0	4	Common	0	1	0
2021-07-13	2	4	0	0	4	Common	0	1	0
2021-07-13	2	4	0	0	4	Common	0	1	0
2021-07-13	3	2	0	0	2	Swamp	0	1	0
2021-07-13	4	1	0	0	1	Common	0	1	0
2021-07-13	4	1	0	0	1	Common	0	1	0
2021-07-13	4	1	0	0	1	Common	0	1	0
2021-07-13	4	1	0	0	1	Common	0	1	0
2021-07-21	1	2	0	0	2	Common	0	1	0
2021-07-21	1	2	0	0	2	Common	0	1	0
2021-07-21	1	2	0	0	2	Common	0	1	0
2021-07-21	1	2	0	0	2	Common	0	1	0
2021-07-21	2	1	0	0	1	Swamp	0	1	0
2021-07-21	2	1	0	0	1	Swamp	0	1	0
2021-07-21	2	1	0	0	1	Swamp	0	1	0
2021-07-21	2	1	0	0	1	Swamp	0	1	0
2021-07-21	2	1	0	0	1	Swamp	0	1	0
2021-07-21	2	1	0	0	1	Swamp	0	1	0
2021-07-21	2	1	0	0	1	Swamp	0	1	0
2021-07-21	2	1	0	0	1	Swamp	0	1	0
2021-07-21	2	1	0	0	1	Swamp	0	1	0
2021-07-21	2	1	0	0	1	Swamp	0	1	0
2021-07-21	2	1	0	0	1	Swamp	0	1	0
2021-07-21	2	1	0	0	1	Swamp	0	1	0
2021-07-21	2	1	0	0	1	Swamp	0	1	0
2021-07-21	2	1	0	0	1	Swamp	0	1	0
2021-07-21	2	2	0	0	2	Swamp	0	0	0
2021-07-21	2	2	0	0	2	Swamp	0	0	0
2021-07-21	2	2	0	0	2	Swamp	0	0	0
2021-07-21	2	2	0	0	2	Swamp	0	0	0
2021-07-21	2	2	0	0	2	Swamp	0	0	0
2021-07-21	2	2	0	0	2	Swamp	0	0	0
2021-07-21	2	2	0	0	2	Swamp	0	0	0
2021-07-21	2	2	0	0	2	Swamp	0	0	0
2021-07-21	2	2	0	0	2	Swamp	0	0	0
2021-07-21	2	2	0	0	2	Swamp	0	0	0
2021-07-21	2	2	0	0	2	Swamp	0	0	0
2021-07-21	2	2	0	0	2	Swamp	0	0	0
2021-07-21	2	2	0	0	2	Swamp	0	0	0
2021-07-21	2	2	0	0	2	Swamp	0	0	0
2021-07-21	2	3	0	0	3	Common	0	0	0
2021-07-21	2	3	0	0	3	Common	0	0	0
2021-07-21	2	3	0	0	3	Common	0	0	0
2021-07-21	2	3	0	0	3	Common	0	0	0
2021-07-21	2	3	0	0	3	Common	0	0	0
2021-07-21	2	3	0	0	3	Common	0	0	0
2021-07-21	2	3	0	0	3	Common	0	0	0
2021-07-21	2	3	0	0	3	Common	0	0	0
2021-07-21	2	3	0	0	3	Common	0	0	0
2021-07-21	2	3	0	0	3	Common	0	0	0
2021-07-21	2	3	0	0	3	Common	0	0	0
2021-07-21	2	3	0	0	3	Common	0	0	0
2021-07-21	2	3	0	0	3	Common	0	0	0
2021-07-21	2	3	0	0	3	Common	0	0	0
2021-07-21	2	4	0	0	4	Common	0	1	0
2021-07-21	2	4	0	0	4	Common	0	1	0
2021-07-21	2	4	0	0	4	Common	0	1	0
2021-07-21	2	4	0	0	4	Common	0	1	0
2021-07-21	2	4	0	0	4	Common	0	1	0
2021-07-21	2	4	0	0	4	Common	0	1	0
2021-07-21	2	4	0	0	4	Common	0	1	0
2021-07-21	2	4	0	0	4	Common	0	1	0
2021-07-21	2	4	0	0	4	Common	0	1	0
2021-07-21	2	4	0	0	4	Common	0	1	0
2021-07-21	2	4	0	0	4	Common	0	1	0
2021-07-21	2	4	0	0	4	Common	0	1	0
2021-07-21	2	4	0	0	4	Common	0	1	0
2021-07-21	2	4	0	0	4	Common	0	1	0
2021-07-28	1	2	0	0	2	Common	0	1	0
2021-07-28	1	2	0	0	2	Common	0	1	0
2021-07-28	1	2	0	0	2	Common	0	1	0
2021-07-28	1	2	0	0	2	Common	0	1	0
2021-07-28	1	2	0	0	2	Common	0	1	0
2021-07-28	1	2	0	0	2	Common	0	1	0
2021-07-28	1	2	0	0	2	Common	0	1	0
2021-07-28	1	2	0	0	2	Common	0	1	0
2021-07-28	1	2	0	0	2	Common	0	1	0
2021-07-28	1	2	0	0	2	Common	0	1	0
2021-07-28	1	2	0	0	2	Common	0	1	0
2021-07-28	1	2	0	0	2	Common	0	1	0
2021-07-28	1	2	0	0	2	Common	0	1	0
2021-07-28	1	2	0	0	2	Common	0	1	0
2021-07-28	2	1	0	0	1	Swamp	0	1	0
2021-07-28	2	1	0	0	1	Swamp	0	1	0
2021-07-28	2	1	0	0	1	Swamp	0	1	0
2021-07-28	2	1	0	0	1	Swamp	0	1	0
2021-07-28	2	1	0	0	1	Swamp	0	1	0
2021-07-28	2	1	0	0	1	Swamp	0	1	0
2021-07-28	2	1	0	0	1	Swamp	0	1	0
2021-07-28	2	1	0	0	1	Swamp	0	1	0
2021-07-28	2	1	0	0	1	Swamp	0	1	0
2021-07-28	2	1	0	0	1	Swamp	0	1	0
2021-07-28	2	1	0	0	1	Swamp	0	1	0
2021-07-28	2	2	0	0	2	Swamp	0	0	0
2021-07-28	2	3	0	0	3	Common	0	0	0
2021-07-28	2	3	0	0	3	Common	0	0	0
2021-07-28	2	3	0	0	3	Common	0	0	0
2021-07-28	2	3	0	0	3	Common	0	0	0
2021-07-28	2	3	0	0	3	Common	0	0	0
2021-07-28	2	3	0	0	3	Common	0	0	0
2021-07-28	2	3	0	0	3	Common	0	0	0
2021-07-28	2	3	0	0	3	Common	0	0	0
2021-07-28	2	3	0	0	3	Common	0	0	0
2021-07-28	2	3	0	0	3	Common	0	0	0
2021-07-28	2	3	0	0	3	Common	0	0	0
2021-07-28	2	3	0	0	3	Common	0	0	0
2021-07-28	2	3	0	0	3	Common	0	0	0
2021-07-28	2	3	0	0	3	Common	0	0	0
2021-07-28	2	4	0	0	4	Common	0	1	0
2021-07-28	2	4	0	0	4	Common	0	1	0
2021-07-28	2	4	0	0	4	Common	0	1	0
2021-07-28	2	4	0	0	4	Common	0	1	0
2021-07-28	2	4	0	0	4	Common	0	1	0
2021-07-28	2	4	0	0	4	Common	0	1	0
2021-07-28	2	4	0	0	4	Common	0	1	0
2021-07-28	2	4	0	0	4	Common	0	1	0
2021-07-28	2	4	0	0	4	Common	0	1	0
2021-07-28	2	4	0	0	4	Common	0	1	0
2021-07-28	2	4	0	0	4	Common	0	1	0
2021-07-28	2	4	0	0	4	Common	0	1	0
2021-07-28	2	4	0	0	4	Common	0	1	0
2021-07-28	2	4	0	0	4	Common	0	1	0
2021-07-28	4	1	0	0	1	Common	0	1	0
2021-07-28	4	1	0	0	1	Common	0	1	0
2021-07-28	4	1	0	0	1	Common	0	1	0
2021-07-28	10	1	0	0	1	Common	0	1	0
2021-07-28	10	1	0	0	1	Common	0	1	0
2021-07-28	10	1	0	0	1	Common	0	1	0
2021-07-28	10	1	0	0	1	Common	0	1	0
2021-07-28	10	1	0	0	1	Common	0	1	0
2021-07-28	10	1	0	0	1	Common	0	1	0
2021-07-28	10	1	0	0	1	Common	0	1	0
2021-07-28	10	1	0	0	1	Common	0	1	0
2021-07-28	10	1	0	0	1	Common	0	1	0
2021-07-28	10	1	0	0	1	Common	0	1	0
2021-07-28	10	1	0	0	1	Common	0	1	0
2021-07-28	10	1	0	0	1	Common	0	1	0
2021-07-28	10	1	0	0	1	Common	0	1	0
2021-08-03	1	2	0	0	2	Common	0	1	0
2021-08-03	1	2	0	0	2	Common	0	1	0
2021-08-03	1	2	0	0	2	Common	0	1	0
2021-08-03	1	2	0	0	2	Common	0	1	0
2021-08-03	1	2	0	0	2	Common	0	1	0
2021-08-03	1	2	0	0	2	Common	0	1	0
2021-08-03	1	2	0	0	2	Common	0	1	0
2021-08-03	1	2	0	0	2	Common	0	1	0
2021-08-03	1	2	0	0	2	Common	0	1	0
2021-08-03	1	2	0	0	2	Common	0	1	0
2021-08-03	1	2	0	0	2	Common	0	1	0
2021-08-03	1	2	0	0	2	Common	0	1	0
2021-08-03	1	2	0	0	2	Common	0	1	0
2021-08-03	1	2	0	0	2	Common	0	1	0
2021-08-03	1	4	0	0	4	Common	0	0	0
2021-08-03	1	4	0	0	4	Common	0	0	0
2021-08-03	1	4	0	0	4	Common	0	0	0
2021-08-03	1	4	0	0	4	Common	0	0	0
2021-08-03	2	1	0	0	1	Swamp	0	1	0
2021-08-03	2	1	0	0	1	Swamp	0	1	0
2021-08-03	2	1	0	0	1	Swamp	0	1	0
2021-08-03	2	1	0	0	1	Swamp	0	1	0
2021-08-03	2	1	0	0	1	Swamp	0	1	0
2021-08-03	2	1	0	0	1	Swamp	0	1	0
2021-08-03	2	1	0	0	1	Swamp	0	1	0
2021-08-03	2	1	0	0	1	Swamp	0	1	0
2021-08-03	2	3	0	0	3	Common	0	0	0
2021-08-03	2	3	0	0	3	Common	0	0	0
2021-08-03	2	3	0	0	3	Common	0	0	0
2021-08-03	2	3	0	0	3	Common	0	0	0
2021-08-03	2	3	0	0	3	Common	0	0	0
2021-08-03	2	3	0	0	3	Common	0	0	0
2021-08-03	2	3	0	0	3	Common	0	0	0
2021-08-03	2	3	0	0	3	Common	0	0	0
2021-08-03	2	3	0	0	3	Common	0	0	0
2021-08-03	2	3	0	0	3	Common	0	0	0
2021-08-03	2	3	0	0	3	Common	0	0	0
2021-08-03	2	3	0	0	3	Common	0	0	0
2021-08-03	2	3	0	0	3	Common	0	0	0
2021-08-03	2	3	0	0	3	Common	0	0	0
2021-08-03	2	4	0	0	4	Common	0	1	0
2021-08-03	2	4	0	0	4	Common	0	1	0
2021-08-03	2	4	0	0	4	Common	0	1	0
2021-08-03	2	4	0	0	4	Common	0	1	0
2021-08-03	2	4	0	0	4	Common	0	1	0
2021-08-03	2	4	0	0	4	Common	0	1	0
2021-08-03	2	4	0	0	4	Common	0	1	0
2021-08-03	2	4	0	0	4	Common	0	1	0
2021-08-03	2	4	0	0	4	Common	0	1	0
2021-08-03	2	4	0	0	4	Common	0	1	0
2021-08-03	2	4	0	0	4	Common	0	1	0
2021-08-03	2	4	0	0	4	Common	0	1	0
2021-08-03	2	4	0	0	4	Common	0	1	0
2021-08-03	2	4	0	0	4	Common	0	1	0
2021-08-03	10	1	0	0	1	Common	0	1	0
2021-08-03	10	1	0	0	1	Common	0	1	0
2021-08-03	10	1	0	0	1	Common	0	1	0
2021-08-03	10	1	0	0	1	Common	0	1	0
2021-08-03	10	1	0	0	1	Common	0	1	0
2021-08-03	10	1	0	0	1	Common	0	1	0
2021-08-03	10	1	0	0	1	Common	0	1	0
2021-08-03	10	1	0	0	1	Common	0	1	0
2021-08-03	10	1	0	0	1	Common	0	1	0
2021-08-03	10	1	0	0	1	Common	0	1	0
2021-08-12	1	1	0	0	1	Swamp	0	1	0
2021-08-12	2	1	0	0	1	Swamp	0	1	0
2021-08-12	2	1	0	0	1	Swamp	0	1	0
2021-08-12	2	1	0	0	1	Swamp	0	1	0
2021-08-12	2	1	0	0	1	Swamp	0	1	0
2021-08-12	2	1	0	0	1	Swamp	0	1	0
2021-08-12	2	1	0	0	1	Swamp	0	1	0
2021-08-12	2	1	0	0	1	Swamp	0	1	0
2021-08-12	2	1	0	0	1	Swamp	0	1	0
2021-08-12	2	1	0	0	1	Swamp	0	1	0
2021-08-12	2	1	0	0	1	Swamp	0	1	0
2021-08-12	2	3	0	0	3	Common	0	0	0
2021-08-12	2	3	0	0	3	Common	0	0	0
2021-08-12	2	3	0	0	3	Common	0	0	0
2021-08-12	2	3	0	0	3	Common	0	0	0
2021-08-12	2	3	0	0	3	Common	0	0	0
2021-08-12	2	3	0	0	3	Common	0	0	0
2021-08-12	2	3	0	0	3	Common	0	0	0
2021-08-12	2	3	0	0	3	Common	0	0	0
2021-08-12	2	3	0	0	3	Common	0	0	0
2021-08-12	2	3	0	0	3	Common	0	0	0
2021-08-12	2	3	0	0	3	Common	0	0	0
2021-08-12	2	3	0	0	3	Common	0	0	0
2021-08-12	2	3	0	0	3	Common	0	0	0
2021-08-12	2	3	0	0	3	Common	0	0	0
2021-08-12	2	4	0	0	4	Common	0	1	0
2021-08-12	2	4	0	0	4	Common	0	1	0
2021-08-12	2	4	0	0	4	Common	0	1	0
2021-08-12	2	4	0	0	4	Common	0	1	0
2021-08-12	2	4	0	0	4	Common	0	1	0
2021-08-12	2	4	0	0	4	Common	0	1	0
2021-08-12	2	4	0	0	4	Common	0	1	0
2021-08-12	2	4	0	0	4	Common	0	1	0
2021-08-12	2	4	0	0	4	Common	0	1	0
2021-08-12	2	4	0	0	4	Common	0	1	0
2021-08-12	2	4	0	0	4	Common	0	1	0
2021-08-12	2	4	0	0	4	Common	0	1	0
2021-08-12	2	4	0	0	4	Common	0	1	0
2021-08-12	2	4	0	0	4	Common	0	1	0
2021-08-12	3	2	0	0	2	Swamp	0	1	0
2021-08-12	3	2	0	0	2	Swamp	0	1	0
2021-08-12	3	4	0	0	4	Common	0	1	0
2021-08-12	3	4	0	0	4	Common	0	1	0
2021-08-12	4	1	0	0	1	Common	0	1	0
2021-08-12	4	1	0	0	1	Common	0	1	0
2021-08-12	4	1	0	0	1	Common	0	1	0
2021-08-12	4	1	0	0	1	Common	0	1	0
2021-08-12	4	1	0	0	1	Common	0	1	0
2021-08-12	10	1	0	0	1	Common	0	1	0
2021-08-12	10	1	0	0	1	Common	0	1	0
2021-08-12	10	1	0	0	1	Common	0	1	0
2021-08-12	10	1	0	0	1	Common	0	1	0
2021-08-12	10	1	0	0	1	Common	0	1	0
2021-08-12	10	1	0	0	1	Common	0	1	0
2021-08-12	10	1	0	0	1	Common	0	1	0
2021-08-12	10	1	0	0	1	Common	0	1	0
2021-08-12	10	1	0	0	1	Common	0	1	0
2021-08-12	10	1	0	0	1	Common	0	1	0
2021-08-12	10	1	0	0	1	Common	0	1	0
2021-08-12	10	1	0	0	1	Common	0	1	0
2021-08-12	10	1	0	0	1	Common	0	1	0
2021-08-12	10	1	0	0	1	Common	0	1	0
2021-08-17	1	2	0	0	2	Common	0	1	0
2021-08-17	1	2	0	0	2	Common	0	1	0
2021-08-17	1	2	0	0	2	Common	0	1	0
2021-08-17	1	2	0	0	2	Common	0	1	0
2021-08-17	1	2	0	0	2	Common	0	1	0
2021-08-17	1	2	0	0	2	Common	0	1	0
2021-08-17	1	2	0	0	2	Common	0	1	0
2021-08-17	1	2	0	0	2	Common	0	1	0
2021-08-17	1	2	0	0	2	Common	0	1	0
2021-08-17	1	2	0	0	2	Common	0	1	0
2021-08-17	1	2	0	0	2	Common	0	1	0
2021-08-17	1	2	0	0	2	Common	0	1	0
2021-08-17	1	2	0	0	2	Common	0	1	0
2021-08-17	1	2	0	0	2	Common	0	1	0
2021-08-17	1	4	0	0	4	Common	0	0	0
2021-08-17	1	4	0	0	4	Common	0	0	0
2021-08-17	1	4	0	0	4	Common	0	0	0
2021-08-17	1	4	0	0	4	Common	0	0	0
2021-08-17	1	4	0	0	4	Common	0	0	0
2021-08-17	1	4	0	0	4	Common	0	0	0
2021-08-17	1	4	0	0	4	Common	0	0	0
2021-08-17	1	4	0	0	4	Common	0	0	0
2021-08-17	1	4	0	0	4	Common	0	0	0
2021-08-17	2	1	0	0	1	Swamp	0	1	0
2021-08-17	2	1	0	0	1	Swamp	0	1	0
2021-08-17	2	1	0	0	1	Swamp	0	1	0
2021-08-17	2	1	0	0	1	Swamp	0	1	0
2021-08-17	2	1	0	0	1	Swamp	0	1	0
2021-08-17	2	1	0	0	1	Swamp	0	1	0
2021-08-17	2	1	0	0	1	Swamp	0	1	0
2021-08-17	2	1	0	0	1	Swamp	0	1	0
2021-08-17	2	1	0	0	1	Swamp	0	1	0
2021-08-17	2	3	0	0	3	Common	0	0	0
2021-08-17	2	3	0	0	3	Common	0	0	0
2021-08-17	2	3	0	0	3	Common	0	0	0
2021-08-17	2	3	0	0	3	Common	0	0	0
2021-08-17	2	3	0	0	3	Common	0	0	0
2021-08-17	2	3	0	0	3	Common	0	0	0
2021-08-17	2	3	0	0	3	Common	0	0	0
2021-08-17	2	3	0	0	3	Common	0	0	0
2021-08-17	2	3	0	0	3	Common	0	0	0
2021-08-17	2	3	0	0	3	Common	0	0	0
2021-08-17	2	3	0	0	3	Common	0	0	0
2021-08-17	2	3	0	0	3	Common	0	0	0
2021-08-17	2	3	0	0	3	Common	0	0	0
2021-08-17	2	3	0	0	3	Common	0	0	0
2021-08-17	2	4	0	0	4	Common	0	1	0
2021-08-17	2	4	0	0	4	Common	0	1	0
2021-08-17	2	4	0	0	4	Common	0	1	0
2021-08-17	2	4	0	0	4	Common	0	1	0
2021-08-17	2	4	0	0	4	Common	0	1	0
2021-08-17	2	4	0	0	4	Common	0	1	0
2021-08-17	2	4	0	0	4	Common	0	1	0
2021-08-17	2	4	0	0	4	Common	0	1	0
2021-08-17	2	4	0	0	4	Common	0	1	0
2021-08-17	2	4	0	0	4	Common	0	1	0
2021-08-17	2	4	0	0	4	Common	0	1	0
2021-08-17	2	4	0	0	4	Common	0	1	0
2021-08-17	2	4	0	0	4	Common	0	1	0
2021-08-17	2	4	0	0	4	Common	0	1	0
2021-08-17	3	1	0	0	1	Swamp	0	0	0
2021-08-17	4	1	0	0	1	Common	0	1	0
2021-08-17	4	1	0	0	1	Common	0	1	0
2021-08-17	4	1	0	0	1	Common	0	1	0
2021-08-17	4	1	0	0	1	Common	0	1	0
2021-08-17	4	1	0	0	1	Common	0	1	0
2021-08-17	4	1	0	0	1	Common	0	1	0
2021-08-17	4	1	0	0	1	Common	0	1	0
2021-08-17	4	1	0	0	1	Common	0	1	0
2021-08-17	4	1	0	0	1	Common	0	1	0
2021-08-17	4	1	0	0	1	Common	0	1	0
2021-08-17	10	1	0	0	1	Common	0	1	0
2021-08-17	10	1	0	0	1	Common	0	1	0
2021-08-17	10	1	0	0	1	Common	0	1	0
2021-08-17	10	1	0	0	1	Common	0	1	0
2021-08-17	10	1	0	0	1	Common	0	1	0
2021-08-17	10	1	0	0	1	Common	0	1	0
2021-08-17	10	1	0	0	1	Common	0	1	0
2021-08-17	10	1	0	0	1	Common	0	1	0
2021-08-17	10	1	0	0	1	Common	0	1	0
2021-08-17	10	1	0	0	1	Common	0	1	0
2021-08-17	10	1	0	0	1	Common	0	1	0
2021-08-17	10	1	0	0	1	Common	0	1	0
2021-08-17	10	1	0	0	1	Common	0	1	0
2021-08-17	10	1	0	0	1	Common	0	1	0
2021-08-17	10	3	0	0	3	Swamp	0	0	0
2021-08-17	10	3	0	0	3	Swamp	0	0	0
2021-08-17	10	3	0	0	3	Swamp	0	0	0
2021-08-17	10	3	0	0	3	Swamp	0	0	0
2021-08-25	1	1	0	0	1	Swamp	0	1	0
2021-08-25	1	1	0	0	1	Swamp	0	1	0
2021-08-25	1	1	0	0	1	Swamp	0	1	0
2021-08-25	1	1	0	0	1	Swamp	0	1	0
2021-08-25	1	2	0	0	2	Common	0	1	0
2021-08-25	1	2	0	0	2	Common	0	1	0
2021-08-25	1	2	0	0	2	Common	0	1	0
2021-08-25	1	2	0	0	2	Common	0	1	0
2021-08-25	1	2	0	0	2	Common	0	1	0
2021-08-25	1	2	0	0	2	Common	0	1	0
2021-08-25	1	2	0	0	2	Common	0	1	0
2021-08-25	1	2	0	0	2	Common	0	1	0
2021-08-25	1	2	0	0	2	Common	0	1	0
2021-08-25	1	2	0	0	2	Common	0	1	0
2021-08-25	1	2	0	0	2	Common	0	1	0
2021-08-25	1	2	0	0	2	Common	0	1	0
2021-08-25	1	2	0	0	2	Common	0	1	0
2021-08-25	1	2	0	0	2	Common	0	1	0
2021-08-25	1	3	0	0	3	Swamp	0	0	0
2021-08-25	1	3	0	0	3	Swamp	0	0	0
2021-08-25	1	3	0	0	3	Swamp	0	0	0
2021-08-25	1	3	0	0	3	Swamp	0	0	0
2021-08-25	1	3	0	0	3	Swamp	0	0	0
2021-08-25	1	3	0	0	3	Swamp	0	0	0
2021-08-25	1	3	0	0	3	Swamp	0	0	0
2021-08-25	1	3	0	0	3	Swamp	0	0	0
2021-08-25	1	3	0	0	3	Swamp	0	0	0
2021-08-25	1	3	0	0	3	Swamp	0	0	0
2021-08-25	1	4	0	0	4	Common	0	0	0
2021-08-25	1	4	0	0	4	Common	0	0	0
2021-08-25	1	4	0	0	4	Common	0	0	0
2021-08-25	1	4	0	0	4	Common	0	0	0
2021-08-25	1	4	0	0	4	Common	0	0	0
2021-08-25	1	4	0	0	4	Common	0	0	0
2021-08-25	1	4	0	0	4	Common	0	0	0
2021-08-25	1	4	0	0	4	Common	0	0	0
2021-08-25	1	4	0	0	4	Common	0	0	0
2021-08-25	1	4	0	0	4	Common	0	0	0
2021-08-25	1	4	0	0	4	Common	0	0	0
2021-08-25	1	4	0	0	4	Common	0	0	0
2021-08-25	2	1	0	0	1	Swamp	0	1	0
2021-08-25	2	1	0	0	1	Swamp	0	1	0
2021-08-25	2	1	0	0	1	Swamp	0	1	0
2021-08-25	2	1	0	0	1	Swamp	0	1	0
2021-08-25	2	1	0	0	1	Swamp	0	1	0
2021-08-25	2	1	0	0	1	Swamp	0	1	0
2021-08-25	2	1	0	0	1	Swamp	0	1	0
2021-08-25	2	1	0	0	1	Swamp	0	1	0
2021-08-25	2	1	0	0	1	Swamp	0	1	0
2021-08-25	2	1	0	0	1	Swamp	0	1	0
2021-08-25	2	1	0	0	1	Swamp	0	1	0
2021-08-25	2	1	0	0	1	Swamp	0	1	0
2021-08-25	2	1	0	0	1	Swamp	0	1	0
2021-08-25	2	1	0	0	1	Swamp	0	1	0
2021-08-25	2	2	0	0	2	Swamp	0	0	0
2021-08-25	2	2	0	0	2	Swamp	0	0	0
2021-08-25	2	2	0	0	2	Swamp	0	0	0
2021-08-25	2	2	0	0	2	Swamp	0	0	0
2021-08-25	2	2	0	0	2	Swamp	0	0	0
2021-08-25	2	2	0	0	2	Swamp	0	0	0
2021-08-25	2	2	0	0	2	Swamp	0	0	0
2021-08-25	2	2	0	0	2	Swamp	0	0	0
2021-08-25	2	2	0	0	2	Swamp	0	0	0
2021-08-25	2	3	0	0	3	Common	0	0	0
2021-08-25	2	3	0	0	3	Common	0	0	0
2021-08-25	2	3	0	0	3	Common	0	0	0
2021-08-25	2	3	0	0	3	Common	0	0	0
2021-08-25	2	3	0	0	3	Common	0	0	0
2021-08-25	2	3	0	0	3	Common	0	0	0
2021-08-25	2	3	0	0	3	Common	0	0	0
2021-08-25	2	3	0	0	3	Common	0	0	0
2021-08-25	2	3	0	0	3	Common	0	0	0
2021-08-25	2	3	0	0	3	Common	0	0	0
2021-08-25	2	3	0	0	3	Common	0	0	0
2021-08-25	2	3	0	0	3	Common	0	0	0
2021-08-25	2	3	0	0	3	Common	0	0	0
2021-08-25	2	3	0	0	3	Common	0	0	0
2021-08-25	2	4	0	0	4	Common	0	1	0
2021-08-25	2	4	0	0	4	Common	0	1	0
2021-08-25	2	4	0	0	4	Common	0	1	0
2021-08-25	2	4	0	0	4	Common	0	1	0
2021-08-25	2	4	0	0	4	Common	0	1	0
2021-08-25	2	4	0	0	4	Common	0	1	0
2021-08-25	2	4	0	0	4	Common	0	1	0
2021-08-25	2	4	0	0	4	Common	0	1	0
2021-08-25	2	4	0	0	4	Common	0	1	0
2021-08-25	2	4	0	0	4	Common	0	1	0
2021-08-25	2	4	0	0	4	Common	0	1	0
2021-08-25	2	4	0	0	4	Common	0	1	0
2021-08-25	2	4	0	0	4	Common	0	1	0
2021-08-25	2	4	0	0	4	Common	0	1	0
2021-08-25	3	1	0	0	1	Swamp	0	0	0
2021-08-25	3	1	0	0	1	Swamp	0	0	0
2021-08-25	3	1	0	0	1	Swamp	0	0	0
2021-08-25	3	1	0	0	1	Swamp	0	0	0
2021-08-25	3	2	0	0	2	Swamp	0	1	0
2021-08-25	3	2	0	0	2	Swamp	0	1	0
2021-08-25	3	2	0	0	2	Swamp	0	1	0
2021-08-25	3	2	0	0	2	Swamp	0	1	0
2021-08-25	3	2	0	0	2	Swamp	0	1	0
2021-08-25	3	4	0	0	4	Common	0	1	0
2021-08-25	3	4	0	0	4	Common	0	1	0
2021-08-25	3	4	0	0	4	Common	0	1	0
2021-08-25	4	1	0	0	1	Common	0	1	0
2021-08-25	4	1	0	0	1	Common	0	1	0
2021-08-25	4	1	0	0	1	Common	0	1	0
2021-08-25	4	1	0	0	1	Common	0	1	0
2021-08-25	4	1	0	0	1	Common	0	1	0
2021-08-25	4	1	0	0	1	Common	0	1	0
2021-08-25	4	1	0	0	1	Common	0	1	0
2021-08-25	4	1	0	0	1	Common	0	1	0
2021-08-25	4	1	0	0	1	Common	0	1	0
2021-08-25	4	1	0	0	1	Common	0	1	0
2021-08-25	4	1	0	0	1	Common	0	1	0
2021-08-25	4	1	0	0	1	Common	0	1	0
2021-08-25	4	4	0	0	4	Swamp	0	1	0
2021-08-25	4	4	0	0	4	Swamp	0	1	0
2021-08-25	4	4	0	0	4	Swamp	0	1	0
2021-08-25	4	4	0	0	4	Swamp	0	1	0
2021-08-25	4	4	0	0	4	Swamp	0	1	0
2021-08-25	4	4	0	0	4	Swamp	0	1	0
2021-08-25	5	2	0	0	2	Swamp	1	0	0
2021-08-25	5	2	0	0	2	Swamp	1	0	0
2021-08-25	5	2	0	0	2	Swamp	1	0	0
2021-08-25	5	2	0	0	2	Swamp	1	0	0
2021-08-25	5	2	0	0	2	Swamp	1	0	0
2021-08-25	9	3	0	0	3	Common	1	1	0
2021-08-25	9	3	0	0	3	Common	1	1	0
2021-08-25	9	3	0	0	3	Common	1	1	0
2021-08-25	9	3	0	0	3	Common	1	1	0
2021-08-25	9	3	0	0	3	Common	1	1	0
2021-08-25	9	3	0	0	3	Common	1	1	0
2021-08-25	9	3	0	0	3	Common	1	1	0
2021-08-25	9	3	0	0	3	Common	1	1	0
2021-08-25	9	3	0	0	3	Common	1	1	0
2021-08-25	9	3	0	0	3	Common	1	1	0
2021-08-25	9	3	0	0	3	Common	1	1	0
2021-08-25	10	1	0	0	1	Common	0	1	0
2021-08-25	10	1	0	0	1	Common	0	1	0
2021-08-25	10	1	0	0	1	Common	0	1	0
2021-08-25	10	1	0	0	1	Common	0	1	0
2021-08-25	10	1	0	0	1	Common	0	1	0
2021-08-25	10	1	0	0	1	Common	0	1	0
2021-08-25	10	1	0	0	1	Common	0	1	0
2021-08-25	10	1	0	0	1	Common	0	1	0
2021-08-25	10	1	0	0	1	Common	0	1	0
2021-08-25	10	1	0	0	1	Common	0	1	0
2021-08-25	10	1	0	0	1	Common	0	1	0
2021-08-25	10	1	0	0	1	Common	0	1	0
2021-08-25	10	1	0	0	1	Common	0	1	0
2021-08-25	10	1	0	0	1	Common	0	1	0
2021-08-25	10	3	0	0	3	Swamp	0	0	0
2021-08-25	10	3	0	0	3	Swamp	0	0	0
2021-08-25	10	3	0	0	3	Swamp	0	0	0
2021-08-25	10	3	0	0	3	Swamp	0	0	0
2021-08-25	10	3	0	0	3	Swamp	0	0	0
2021-08-25	10	3	0	0	3	Swamp	0	0	0
2021-09-01	1	1	0	0	1	Swamp	0	1	0
2021-09-01	1	1	0	0	1	Swamp	0	1	0
2021-09-01	1	1	0	0	1	Swamp	0	1	0
2021-09-01	1	1	0	0	1	Swamp	0	1	0
2021-09-01	1	1	0	0	1	Swamp	0	1	0
2021-09-01	1	2	0	0	2	Common	0	1	0
2021-09-01	1	2	0	0	2	Common	0	1	0
2021-09-01	1	2	0	0	2	Common	0	1	0
2021-09-01	1	2	0	0	2	Common	0	1	0
2021-09-01	1	2	0	0	2	Common	0	1	0
2021-09-01	1	2	0	0	2	Common	0	1	0
2021-09-01	1	2	0	0	2	Common	0	1	0
2021-09-01	1	2	0	0	2	Common	0	1	0
2021-09-01	1	2	0	0	2	Common	0	1	0
2021-09-01	1	2	0	0	2	Common	0	1	0
2021-09-01	1	2	0	0	2	Common	0	1	0
2021-09-01	1	2	0	0	2	Common	0	1	0
2021-09-01	1	2	0	0	2	Common	0	1	0
2021-09-01	1	2	0	0	2	Common	0	1	0
2021-09-01	1	3	0	0	3	Swamp	0	0	0
2021-09-01	1	3	0	0	3	Swamp	0	0	0
2021-09-01	1	3	0	0	3	Swamp	0	0	0
2021-09-01	1	3	0	0	3	Swamp	0	0	0
2021-09-01	1	3	0	0	3	Swamp	0	0	0
2021-09-01	1	3	0	0	3	Swamp	0	0	0
2021-09-01	1	3	0	0	3	Swamp	0	0	0
2021-09-01	1	4	0	0	4	Common	0	0	0
2021-09-01	1	4	0	0	4	Common	0	0	0
2021-09-01	1	4	0	0	4	Common	0	0	0
2021-09-01	1	4	0	0	4	Common	0	0	0
2021-09-01	1	4	0	0	4	Common	0	0	0
2021-09-01	1	4	0	0	4	Common	0	0	0
2021-09-01	1	4	0	0	4	Common	0	0	0
2021-09-01	1	4	0	0	4	Common	0	0	0
2021-09-01	1	4	0	0	4	Common	0	0	0
2021-09-01	2	1	0	0	1	Swamp	0	1	0
2021-09-01	2	1	0	0	1	Swamp	0	1	0
2021-09-01	2	1	0	0	1	Swamp	0	1	0
2021-09-01	2	1	0	0	1	Swamp	0	1	0
2021-09-01	2	1	0	0	1	Swamp	0	1	0
2021-09-01	2	1	0	0	1	Swamp	0	1	0
2021-09-01	2	1	0	0	1	Swamp	0	1	0
2021-09-01	2	1	0	0	1	Swamp	0	1	0
2021-09-01	2	1	0	0	1	Swamp	0	1	0
2021-09-01	2	1	0	0	1	Swamp	0	1	0
2021-09-01	2	1	0	0	1	Swamp	0	1	0
2021-09-01	2	1	0	0	1	Swamp	0	1	0
2021-09-01	2	1	0	0	1	Swamp	0	1	0
2021-09-01	2	1	0	0	1	Swamp	0	1	0
2021-09-01	2	2	0	0	2	Swamp	0	0	0
2021-09-01	2	2	0	0	2	Swamp	0	0	0
2021-09-01	2	2	0	0	2	Swamp	0	0	0
2021-09-01	2	2	0	0	2	Swamp	0	0	0
2021-09-01	2	2	0	0	2	Swamp	0	0	0
2021-09-01	2	2	0	0	2	Swamp	0	0	0
2021-09-01	2	2	0	0	2	Swamp	0	0	0
2021-09-01	2	2	0	0	2	Swamp	0	0	0
2021-09-01	2	2	0	0	2	Swamp	0	0	0
2021-09-01	2	2	0	0	2	Swamp	0	0	0
2021-09-01	2	2	0	0	2	Swamp	0	0	0
2021-09-01	2	2	0	0	2	Swamp	0	0	0
2021-09-01	2	2	0	0	2	Swamp	0	0	0
2021-09-01	2	2	0	0	2	Swamp	0	0	0
2021-09-01	2	3	0	0	3	Common	0	0	0
2021-09-01	2	3	0	0	3	Common	0	0	0
2021-09-01	2	3	0	0	3	Common	0	0	0
2021-09-01	2	3	0	0	3	Common	0	0	0
2021-09-01	2	3	0	0	3	Common	0	0	0
2021-09-01	2	3	0	0	3	Common	0	0	0
2021-09-01	2	3	0	0	3	Common	0	0	0
2021-09-01	2	3	0	0	3	Common	0	0	0
2021-09-01	2	3	0	0	3	Common	0	0	0
2021-09-01	2	3	0	0	3	Common	0	0	0
2021-09-01	2	3	0	0	3	Common	0	0	0
2021-09-01	2	3	0	0	3	Common	0	0	0
2021-09-01	2	3	0	0	3	Common	0	0	0
2021-09-01	2	3	0	0	3	Common	0	0	0
2021-09-01	2	4	0	0	4	Common	0	1	0
2021-09-01	2	4	0	0	4	Common	0	1	0
2021-09-01	2	4	0	0	4	Common	0	1	0
2021-09-01	2	4	0	0	4	Common	0	1	0
2021-09-01	2	4	0	0	4	Common	0	1	0
2021-09-01	2	4	0	0	4	Common	0	1	0
2021-09-01	2	4	0	0	4	Common	0	1	0
2021-09-01	2	4	0	0	4	Common	0	1	0
2021-09-01	2	4	0	0	4	Common	0	1	0
2021-09-01	2	4	0	0	4	Common	0	1	0
2021-09-01	2	4	0	0	4	Common	0	1	0
2021-09-01	2	4	0	0	4	Common	0	1	0
2021-09-01	2	4	0	0	4	Common	0	1	0
2021-09-01	2	4	0	0	4	Common	0	1	0
2021-09-01	3	2	0	0	2	Swamp	0	1	0
2021-09-01	3	2	0	0	2	Swamp	0	1	0
2021-09-01	3	2	0	0	2	Swamp	0	1	0
2021-09-01	3	2	0	0	2	Swamp	0	1	0
2021-09-01	3	2	0	0	2	Swamp	0	1	0
2021-09-01	3	2	0	0	2	Swamp	0	1	0
2021-09-01	3	2	0	0	2	Swamp	0	1	0
2021-09-01	3	2	0	0	2	Swamp	0	1	0
2021-09-01	3	2	0	0	2	Swamp	0	1	0
2021-09-01	3	2	0	0	2	Swamp	0	1	0
2021-09-01	3	4	0	0	4	Common	0	1	0
2021-09-01	3	4	0	0	4	Common	0	1	0
2021-09-01	3	4	0	0	4	Common	0	1	0
2021-09-01	3	4	0	0	4	Common	0	1	0
2021-09-01	3	4	0	0	4	Common	0	1	0
2021-09-01	4	1	0	0	1	Common	0	1	0
2021-09-01	4	1	0	0	1	Common	0	1	0
2021-09-01	4	1	0	0	1	Common	0	1	0
2021-09-01	4	1	0	0	1	Common	0	1	0
2021-09-01	4	1	0	0	1	Common	0	1	0
2021-09-01	4	1	0	0	1	Common	0	1	0
2021-09-01	4	1	0	0	1	Common	0	1	0
2021-09-01	4	1	0	0	1	Common	0	1	0
2021-09-01	4	1	0	0	1	Common	0	1	0
2021-09-01	4	1	0	0	1	Common	0	1	0
2021-09-01	4	1	0	0	1	Common	0	1	0
2021-09-01	4	1	0	0	1	Common	0	1	0
2021-09-01	4	1	0	0	1	Common	0	1	0
2021-09-01	4	2	0	0	2	Common	0	0	0
2021-09-01	4	2	0	0	2	Common	0	0	0
2021-09-01	4	2	0	0	2	Common	0	0	0
2021-09-01	4	4	0	0	4	Swamp	0	1	0
2021-09-01	4	4	0	0	4	Swamp	0	1	0
2021-09-01	4	4	0	0	4	Swamp	0	1	0
2021-09-01	4	4	0	0	4	Swamp	0	1	0
2021-09-01	4	4	0	0	4	Swamp	0	1	0
2021-09-01	4	4	0	0	4	Swamp	0	1	0
2021-09-01	4	4	0	0	4	Swamp	0	1	0
2021-09-01	4	4	0	0	4	Swamp	0	1	0
2021-09-01	4	4	0	0	4	Swamp	0	1	0
2021-09-01	4	4	0	0	4	Swamp	0	1	0
2021-09-01	9	3	0	0	3	Common	1	1	0
2021-09-01	9	3	0	0	3	Common	1	1	0
2021-09-01	9	3	0	0	3	Common	1	1	0
2021-09-01	9	3	0	0	3	Common	1	1	0
2021-09-01	9	3	0	0	3	Common	1	1	0
2021-09-01	9	3	0	0	3	Common	1	1	0
2021-09-01	9	3	0	0	3	Common	1	1	0
2021-09-01	9	3	0	0	3	Common	1	1	0
2021-09-01	9	3	0	0	3	Common	1	1	0
2021-09-01	9	3	0	0	3	Common	1	1	0
2021-09-01	9	3	0	0	3	Common	1	1	0
2021-09-01	9	3	0	0	3	Common	1	1	0
2021-09-01	9	3	0	0	3	Common	1	1	0
2021-09-01	9	3	0	0	3	Common	1	1	0
2021-09-01	10	1	0	0	1	Common	0	1	0
2021-09-01	10	1	0	0	1	Common	0	1	0
2021-09-01	10	1	0	0	1	Common	0	1	0
2021-09-01	10	1	0	0	1	Common	0	1	0
2021-09-01	10	1	0	0	1	Common	0	1	0
2021-09-01	10	1	0	0	1	Common	0	1	0
2021-09-01	10	1	0	0	1	Common	0	1	0
2021-09-01	10	1	0	0	1	Common	0	1	0
2021-09-01	10	1	0	0	1	Common	0	1	0
2021-09-01	10	1	0	0	1	Common	0	1	0
2021-09-01	10	1	0	0	1	Common	0	1	0
2021-09-01	10	1	0	0	1	Common	0	1	0
2021-09-01	10	1	0	0	1	Common	0	1	0
2021-09-01	10	1	0	0	1	Common	0	1	0
2021-09-08	1	1	0	0	1	Swamp	0	1	0
2021-09-08	1	1	0	0	1	Swamp	0	1	0
2021-09-08	1	1	0	0	1	Swamp	0	1	0
2021-09-08	1	1	0	0	1	Swamp	0	1	0
2021-09-08	1	1	0	0	1	Swamp	0	1	0
2021-09-08	1	1	0	0	1	Swamp	0	1	0
2021-09-08	1	1	0	0	1	Swamp	0	1	0
2021-09-08	1	1	0	0	1	Swamp	0	1	0
2021-09-08	1	1	0	0	1	Swamp	0	1	0
2021-09-08	1	1	0	0	1	Swamp	0	1	0
2021-09-08	1	1	0	0	1	Swamp	0	1	0
2021-09-08	1	1	0	0	1	Swamp	0	1	0
2021-09-08	1	1	0	0	1	Swamp	0	1	0
2021-09-08	1	1	0	0	1	Swamp	0	1	0
2021-09-08	1	2	0	0	2	Common	0	1	0
2021-09-08	1	2	0	0	2	Common	0	1	0
2021-09-08	1	2	0	0	2	Common	0	1	0
2021-09-08	1	2	0	0	2	Common	0	1	0
2021-09-08	1	2	0	0	2	Common	0	1	0
2021-09-08	1	2	0	0	2	Common	0	1	0
2021-09-08	1	2	0	0	2	Common	0	1	0
2021-09-08	1	2	0	0	2	Common	0	1	0
2021-09-08	1	2	0	0	2	Common	0	1	0
2021-09-08	1	2	0	0	2	Common	0	1	0
2021-09-08	1	2	0	0	2	Common	0	1	0
2021-09-08	1	2	0	0	2	Common	0	1	0
2021-09-08	1	2	0	0	2	Common	0	1	0
2021-09-08	1	2	0	0	2	Common	0	1	0
2021-09-08	1	3	0	0	3	Swamp	0	0	0
2021-09-08	1	3	0	0	3	Swamp	0	0	0
2021-09-08	1	3	0	0	3	Swamp	0	0	0
2021-09-08	1	3	0	0	3	Swamp	0	0	0
2021-09-08	1	3	0	0	3	Swamp	0	0	0
2021-09-08	1	3	0	0	3	Swamp	0	0	0
2021-09-08	1	3	0	0	3	Swamp	0	0	0
2021-09-08	1	3	0	0	3	Swamp	0	0	0
2021-09-08	1	3	0	0	3	Swamp	0	0	0
2021-09-08	1	3	0	0	3	Swamp	0	0	0
2021-09-08	1	3	0	0	3	Swamp	0	0	0
2021-09-08	1	3	0	0	3	Swamp	0	0	0
2021-09-08	1	3	0	0	3	Swamp	0	0	0
2021-09-08	1	3	0	0	3	Swamp	0	0	0
2021-09-08	1	4	0	0	4	Common	0	0	0
2021-09-08	1	4	0	0	4	Common	0	0	0
2021-09-08	1	4	0	0	4	Common	0	0	0
2021-09-08	1	4	0	0	4	Common	0	0	0
2021-09-08	1	4	0	0	4	Common	0	0	0
2021-09-08	1	4	0	0	4	Common	0	0	0
2021-09-08	1	4	0	0	4	Common	0	0	0
2021-09-08	1	4	0	0	4	Common	0	0	0
2021-09-08	1	4	0	0	4	Common	0	0	0
2021-09-08	1	4	0	0	4	Common	0	0	0
2021-09-08	1	4	0	0	4	Common	0	0	0
2021-09-08	1	4	0	0	4	Common	0	0	0
2021-09-08	1	4	0	0	4	Common	0	0	0
2021-09-08	1	4	0	0	4	Common	0	0	0
2021-09-08	2	1	0	0	1	Swamp	0	1	0
2021-09-08	2	1	0	0	1	Swamp	0	1	0
2021-09-08	2	1	0	0	1	Swamp	0	1	0
2021-09-08	2	1	0	0	1	Swamp	0	1	0
2021-09-08	2	1	0	0	1	Swamp	0	1	0
2021-09-08	2	1	0	0	1	Swamp	0	1	0
2021-09-08	2	1	0	0	1	Swamp	0	1	0
2021-09-08	2	1	0	0	1	Swamp	0	1	0
2021-09-08	2	1	0	0	1	Swamp	0	1	0
2021-09-08	2	1	0	0	1	Swamp	0	1	0
2021-09-08	2	1	0	0	1	Swamp	0	1	0
2021-09-08	2	1	0	0	1	Swamp	0	1	0
2021-09-08	2	1	0	0	1	Swamp	0	1	0
2021-09-08	2	1	0	0	1	Swamp	0	1	0
2021-09-08	2	2	0	0	2	Swamp	0	0	0
2021-09-08	2	2	0	0	2	Swamp	0	0	0
2021-09-08	2	2	0	0	2	Swamp	0	0	0
2021-09-08	2	2	0	0	2	Swamp	0	0	0
2021-09-08	2	2	0	0	2	Swamp	0	0	0
2021-09-08	2	2	0	0	2	Swamp	0	0	0
2021-09-08	2	2	0	0	2	Swamp	0	0	0
2021-09-08	2	2	0	0	2	Swamp	0	0	0
2021-09-08	2	2	0	0	2	Swamp	0	0	0
2021-09-08	2	2	0	0	2	Swamp	0	0	0
2021-09-08	2	2	0	0	2	Swamp	0	0	0
2021-09-08	2	2	0	0	2	Swamp	0	0	0
2021-09-08	2	2	0	0	2	Swamp	0	0	0
2021-09-08	2	2	0	0	2	Swamp	0	0	0
2021-09-08	2	3	0	0	3	Common	0	0	0
2021-09-08	2	3	0	0	3	Common	0	0	0
2021-09-08	2	3	0	0	3	Common	0	0	0
2021-09-08	2	3	0	0	3	Common	0	0	0
2021-09-08	2	3	0	0	3	Common	0	0	0
2021-09-08	2	3	0	0	3	Common	0	0	0
2021-09-08	2	3	0	0	3	Common	0	0	0
2021-09-08	2	3	0	0	3	Common	0	0	0
2021-09-08	2	3	0	0	3	Common	0	0	0
2021-09-08	2	3	0	0	3	Common	0	0	0
2021-09-08	2	3	0	0	3	Common	0	0	0
2021-09-08	2	3	0	0	3	Common	0	0	0
2021-09-08	2	3	0	0	3	Common	0	0	0
2021-09-08	2	3	0	0	3	Common	0	0	0
2021-09-08	2	4	0	0	4	Common	0	1	0
2021-09-08	2	4	0	0	4	Common	0	1	0
2021-09-08	2	4	0	0	4	Common	0	1	0
2021-09-08	2	4	0	0	4	Common	0	1	0
2021-09-08	2	4	0	0	4	Common	0	1	0
2021-09-08	2	4	0	0	4	Common	0	1	0
2021-09-08	2	4	0	0	4	Common	0	1	0
2021-09-08	2	4	0	0	4	Common	0	1	0
2021-09-08	2	4	0	0	4	Common	0	1	0
2021-09-08	2	4	0	0	4	Common	0	1	0
2021-09-08	2	4	0	0	4	Common	0	1	0
2021-09-08	2	4	0	0	4	Common	0	1	0
2021-09-08	2	4	0	0	4	Common	0	1	0
2021-09-08	2	4	0	0	4	Common	0	1	0
2021-09-08	3	1	0	0	1	Swamp	0	0	0
2021-09-08	3	1	0	0	1	Swamp	0	0	0
2021-09-08	3	1	0	0	1	Swamp	0	0	0
2021-09-08	3	1	0	0	1	Swamp	0	0	0
2021-09-08	3	2	0	0	2	Swamp	0	1	0
2021-09-08	3	2	0	0	2	Swamp	0	1	0
2021-09-08	3	2	0	0	2	Swamp	0	1	0
2021-09-08	3	2	0	0	2	Swamp	0	1	0
2021-09-08	3	2	0	0	2	Swamp	0	1	0
2021-09-08	3	2	0	0	2	Swamp	0	1	0
2021-09-08	3	2	0	0	2	Swamp	0	1	0
2021-09-08	3	2	0	0	2	Swamp	0	1	0
2021-09-08	3	2	0	0	2	Swamp	0	1	0
2021-09-08	3	2	0	0	2	Swamp	0	1	0
2021-09-08	3	4	0	0	4	Common	0	1	0
2021-09-08	3	4	0	0	4	Common	0	1	0
2021-09-08	3	4	0	0	4	Common	0	1	0
2021-09-08	3	4	0	0	4	Common	0	1	0
2021-09-08	3	4	0	0	4	Common	0	1	0
2021-09-08	3	4	0	0	4	Common	0	1	0
2021-09-08	3	4	0	0	4	Common	0	1	0
2021-09-08	4	1	0	0	1	Common	0	1	0
2021-09-08	4	1	0	0	1	Common	0	1	0
2021-09-08	4	1	0	0	1	Common	0	1	0
2021-09-08	4	1	0	0	1	Common	0	1	0
2021-09-08	4	1	0	0	1	Common	0	1	0
2021-09-08	4	1	0	0	1	Common	0	1	0
2021-09-08	4	1	0	0	1	Common	0	1	0
2021-09-08	4	1	0	0	1	Common	0	1	0
2021-09-08	4	1	0	0	1	Common	0	1	0
2021-09-08	4	1	0	0	1	Common	0	1	0
2021-09-08	4	1	0	0	1	Common	0	1	0
2021-09-08	4	1	0	0	1	Common	0	1	0
2021-09-08	4	1	0	0	1	Common	0	1	0
2021-09-08	4	1	0	0	1	Common	0	1	0
2021-09-08	4	2	0	0	2	Common	0	0	0
2021-09-08	4	2	0	0	2	Common	0	0	0
2021-09-08	4	2	0	0	2	Common	0	0	0
2021-09-08	4	2	0	0	2	Common	0	0	0
2021-09-08	4	2	0	0	2	Common	0	0	0
2021-09-08	4	2	0	0	2	Common	0	0	0
2021-09-08	4	2	0	0	2	Common	0	0	0
2021-09-08	4	2	0	0	2	Common	0	0	0
2021-09-08	4	3	0	0	3	Swamp	0	0	0
2021-09-08	4	3	0	0	3	Swamp	0	0	0
2021-09-08	4	4	0	0	4	Swamp	0	1	0
2021-09-08	4	4	0	0	4	Swamp	0	1	0
2021-09-08	4	4	0	0	4	Swamp	0	1	0
2021-09-08	4	4	0	0	4	Swamp	0	1	0
2021-09-08	4	4	0	0	4	Swamp	0	1	0
2021-09-08	4	4	0	0	4	Swamp	0	1	0
2021-09-08	4	4	0	0	4	Swamp	0	1	0
2021-09-08	4	4	0	0	4	Swamp	0	1	0
2021-09-08	4	4	0	0	4	Swamp	0	1	0
2021-09-08	4	4	0	0	4	Swamp	0	1	0
2021-09-08	6	1	0	0	1	Common	1	1	0
2021-09-08	6	1	0	0	1	Common	1	1	0
2021-09-08	6	1	0	0	1	Common	1	1	0
2021-09-08	6	1	0	0	1	Common	1	1	0
2021-09-08	6	1	0	0	1	Common	1	1	0
2021-09-08	6	1	0	0	1	Common	1	1	0
2021-09-08	6	1	0	0	1	Common	1	1	0
2021-09-08	6	1	0	0	1	Common	1	1	0
2021-09-08	6	1	0	0	1	Common	1	1	0
2021-09-08	6	1	0	0	1	Common	1	1	0
2021-09-08	6	1	0	0	1	Common	1	1	0
2021-09-08	6	1	0	0	1	Common	1	1	0
2021-09-08	6	1	0	0	1	Common	1	1	0
2021-09-08	6	1	0	0	1	Common	1	1	0
2021-09-08	8	1	0	0	1	Common	1	1	0
2021-09-08	8	1	0	0	1	Common	1	1	0
2021-09-08	8	1	0	0	1	Common	1	1	0
2021-09-08	8	1	0	0	1	Common	1	1	0
2021-09-08	10	3	0	0	3	Swamp	0	0	0
2021-09-08	10	3	0	0	3	Swamp	0	0	0
2021-09-08	10	3	0	0	3	Swamp	0	0	0
2021-09-08	10	3	0	0	3	Swamp	0	0	0
2021-05-20	1	1	0	0	1	Swamp	0	1	0
2021-05-20	1	1	0	0	1	Swamp	0	1	0
2021-05-20	1	1	0	0	1	Swamp	0	1	0
2021-05-20	1	1	0	0	1	Swamp	0	1	0
2021-05-20	1	1	0	0	1	Swamp	0	1	0
2021-05-20	1	1	0	0	1	Swamp	0	1	0
2021-05-20	1	1	0	0	1	Swamp	0	1	0
2021-05-20	1	1	0	0	1	Swamp	0	1	0
2021-05-20	1	1	0	0	1	Swamp	0	1	0
2021-05-20	1	1	0	0	1	Swamp	0	1	0
2021-05-20	1	1	0	0	1	Swamp	0	1	0
2021-05-20	1	1	0	0	1	Swamp	0	1	0
2021-05-20	1	1	0	0	1	Swamp	0	1	0
2021-05-20	1	2	0	0	2	Common	0	1	0
2021-05-20	1	2	0	0	2	Common	0	1	0
2021-05-20	1	2	0	0	2	Common	0	1	0
2021-05-20	1	2	0	0	2	Common	0	1	0
2021-05-20	1	2	0	0	2	Common	0	1	0
2021-05-20	1	2	0	0	2	Common	0	1	0
2021-05-20	1	2	0	0	2	Common	0	1	0
2021-05-20	1	2	1	0	2	Common	0	1	0
2021-05-20	1	2	1	0	2	Common	0	1	0
2021-05-20	1	2	0	0	2	Common	0	1	0
2021-05-20	1	2	0	0	2	Common	0	1	0
2021-05-20	1	2	0	0	2	Common	0	1	0
2021-05-20	1	3	1	0	3	Swamp	0	0	0
2021-05-20	1	3	0	0	3	Swamp	0	0	0
2021-05-20	1	3	1	0	3	Swamp	0	0	0
2021-05-20	1	3	0	0	3	Swamp	0	0	0
2021-05-20	1	3	0	0	3	Swamp	0	0	0
2021-05-20	1	3	0	0	3	Swamp	0	0	0
2021-05-20	1	3	0	0	3	Swamp	0	0	0
2021-05-20	1	3	0	0	3	Swamp	0	0	0
2021-05-20	1	3	0	0	3	Swamp	0	0	0
2021-05-20	1	3	0	0	3	Swamp	0	0	0
2021-05-20	1	3	0	0	3	Swamp	0	0	0
2021-05-20	1	3	0	0	3	Swamp	0	0	0
2021-05-20	1	3	0	0	3	Swamp	0	0	0
2021-05-20	1	3	0	0	3	Swamp	0	0	0
2021-05-20	1	4	1	0	4	Common	0	0	0
2021-05-20	1	4	0	0	4	Common	0	0	0
2021-05-20	1	4	1	0	4	Common	0	0	0
2021-05-20	1	4	0	0	4	Common	0	0	0
2021-05-20	1	4	0	0	4	Common	0	0	0
2021-05-20	1	4	0	0	4	Common	0	0	0
2021-05-20	1	4	1	0	4	Common	0	0	0
2021-05-20	1	4	0	0	4	Common	0	0	0
2021-05-20	1	4	0	0	4	Common	0	0	0
2021-05-20	1	4	0	0	4	Common	0	0	0
2021-05-20	1	4	0	0	4	Common	0	0	0
2021-05-20	1	4	1	0	4	Common	0	0	0
2021-05-20	1	4	1	0	4	Common	0	0	0
2021-05-20	1	4	1	0	4	Common	0	0	0
2021-05-20	2	1	0	0	1	Swamp	0	1	0
2021-05-20	2	1	0	0	1	Swamp	0	1	0
2021-05-20	2	1	1	0	1	Swamp	0	1	0
2021-05-20	2	1	0	0	1	Swamp	0	1	0
2021-05-20	2	1	1	0	1	Swamp	0	1	0
2021-05-20	2	1	0	0	1	Swamp	0	1	0
2021-05-20	2	1	0	0	1	Swamp	0	1	0
2021-05-20	2	1	0	0	1	Swamp	0	1	0
2021-05-20	2	1	0	0	1	Swamp	0	1	0
2021-05-20	2	1	0	0	1	Swamp	0	1	0
2021-05-20	2	1	0	0	1	Swamp	0	1	0
2021-05-20	2	1	1	0	1	Swamp	0	1	0
2021-05-20	2	1	0	0	1	Swamp	0	1	0
2021-05-20	2	1	0	0	1	Swamp	0	1	0
2021-05-20	2	2	3	0	2	Swamp	0	0	0
2021-05-20	2	2	0	0	2	Swamp	0	0	0
2021-05-20	2	2	0	0	2	Swamp	0	0	0
2021-05-20	2	2	0	0	2	Swamp	0	0	0
2021-05-20	2	2	0	0	2	Swamp	0	0	0
2021-05-20	2	2	1	0	2	Swamp	0	0	0
2021-05-20	2	2	0	0	2	Swamp	0	0	0
2021-05-20	2	2	0	0	2	Swamp	0	0	0
2021-05-20	2	2	0	0	2	Swamp	0	0	0
2021-05-20	2	2	2	0	2	Swamp	0	0	0
2021-05-20	2	2	0	0	2	Swamp	0	0	0
2021-05-20	2	2	0	0	2	Swamp	0	0	0
2021-05-20	2	2	0	0	2	Swamp	0	0	0
2021-05-20	2	2	0	0	2	Swamp	0	0	0
2021-05-20	2	3	1	0	3	Common	0	0	0
2021-05-20	2	3	0	0	3	Common	0	0	0
2021-05-20	2	3	0	0	3	Common	0	0	0
2021-05-20	2	3	0	0	3	Common	0	0	0
2021-05-20	2	3	0	0	3	Common	0	0	0
2021-05-20	2	3	0	0	3	Common	0	0	0
2021-05-20	2	3	0	0	3	Common	0	0	0
2021-05-20	2	4	0	0	4	Common	0	1	0
2021-05-20	2	4	0	0	4	Common	0	1	0
2021-05-20	2	4	0	0	4	Common	0	1	0
2021-05-20	2	4	0	0	4	Common	0	1	0
2021-05-20	2	4	0	0	4	Common	0	1	0
2021-05-20	2	4	0	0	4	Common	0	1	0
2021-05-20	2	4	0	0	4	Common	0	1	0
2021-05-20	2	4	0	0	4	Common	0	1	0
2021-05-20	2	4	0	0	4	Common	0	1	0
2021-05-20	3	1	0	0	1	Swamp	0	0	0
2021-05-20	3	1	0	0	1	Swamp	0	0	0
2021-05-20	3	1	0	0	1	Swamp	0	0	0
2021-05-20	3	1	0	0	1	Swamp	0	0	0
2021-05-20	3	1	0	0	1	Swamp	0	0	0
2021-05-20	3	1	0	0	1	Swamp	0	0	0
2021-05-20	3	1	0	0	1	Swamp	0	0	0
2021-05-20	3	1	0	0	1	Swamp	0	0	0
2021-05-20	3	1	0	0	1	Swamp	0	0	0
2021-05-20	3	1	0	0	1	Swamp	0	0	0
2021-05-20	3	1	0	0	1	Swamp	0	0	0
2021-05-20	3	2	0	0	2	Swamp	0	1	0
2021-05-20	3	2	0	0	2	Swamp	0	1	0
2021-05-20	3	2	0	0	2	Swamp	0	1	0
2021-05-20	3	2	0	0	2	Swamp	0	1	0
2021-05-20	3	2	0	0	2	Swamp	0	1	0
2021-05-20	3	2	0	0	2	Swamp	0	1	0
2021-05-20	3	3	0	0	3	Common	0	0	0
2021-05-20	3	3	0	0	3	Common	0	0	0
2021-05-20	3	3	0	0	3	Common	0	0	0
2021-05-20	3	3	0	0	3	Common	0	0	0
2021-05-20	3	3	0	0	3	Common	0	0	0
2021-05-20	3	3	0	0	3	Common	0	0	0
2021-05-20	3	3	0	0	3	Common	0	0	0
2021-05-20	3	3	0	0	3	Common	0	0	0
2021-05-20	3	3	0	0	3	Common	0	0	0
2021-05-20	3	3	0	0	3	Common	0	0	0
2021-05-20	3	3	0	0	3	Common	0	0	0
2021-05-20	3	3	0	0	3	Common	0	0	0
2021-05-20	3	3	0	0	3	Common	0	0	0
2021-05-20	3	3	0	0	3	Common	0	0	0
2021-05-20	3	4	0	0	4	Common	0	1	0
2021-05-20	3	4	0	0	4	Common	0	1	0
2021-05-20	3	4	0	0	4	Common	0	1	0
2021-05-20	3	4	0	0	4	Common	0	1	0
2021-05-20	3	4	0	0	4	Common	0	1	0
2021-05-20	3	4	0	0	4	Common	0	1	0
2021-05-20	3	4	0	0	4	Common	0	1	0
2021-05-20	3	4	0	0	4	Common	0	1	0
2021-05-20	3	4	1	0	4	Common	0	1	0
2021-05-20	3	4	0	0	4	Common	0	1	0
2021-05-20	3	4	0	0	4	Common	0	1	0
2021-05-20	3	4	0	0	4	Common	0	1	0
2021-05-20	3	4	1	0	4	Common	0	1	0
2021-05-20	3	4	3	0	4	Common	0	1	0
2021-05-20	4	1	0	0	1	Common	0	1	0
2021-05-20	4	1	0	0	1	Common	0	1	0
2021-05-20	4	1	0	0	1	Common	0	1	0
2021-05-20	4	1	0	0	1	Common	0	1	0
2021-05-20	4	1	0	0	1	Common	0	1	0
2021-05-20	4	1	0	0	1	Common	0	1	0
2021-05-20	4	1	0	0	1	Common	0	1	0
2021-05-20	4	1	0	0	1	Common	0	1	0
2021-05-20	4	1	0	0	1	Common	0	1	0
2021-05-20	4	1	0	0	1	Common	0	1	0
2021-05-20	4	1	0	0	1	Common	0	1	0
2021-05-20	4	1	0	0	1	Common	0	1	0
2021-05-20	4	1	0	0	1	Common	0	1	0
2021-05-20	4	1	0	0	1	Common	0	1	0
2021-05-20	4	2	0	0	2	Common	0	0	0
2021-05-20	4	2	0	0	2	Common	0	0	0
2021-05-20	4	2	0	0	2	Common	0	0	0
2021-05-20	4	2	0	0	2	Common	0	0	0
2021-05-20	4	2	0	0	2	Common	0	0	0
2021-05-20	4	2	0	0	2	Common	0	0	0
2021-05-20	4	2	0	0	2	Common	0	0	0
2021-05-20	4	2	0	0	2	Common	0	0	0
2021-05-20	4	2	0	0	2	Common	0	0	0
2021-05-20	4	2	0	0	2	Common	0	0	0
2021-05-20	4	2	0	0	2	Common	0	0	0
2021-05-20	4	2	0	0	2	Common	0	0	0
2021-05-20	4	2	0	0	2	Common	0	0	0
2021-05-20	4	2	0	0	2	Common	0	0	0
2021-05-20	4	3	0	0	3	Swamp	0	0	0
2021-05-20	4	3	0	0	3	Swamp	0	0	0
2021-05-20	4	3	0	0	3	Swamp	0	0	0
2021-05-20	4	3	0	0	3	Swamp	0	0	0
2021-05-20	4	3	0	0	3	Swamp	0	0	0
2021-05-20	4	3	0	0	3	Swamp	0	0	0
2021-05-20	4	3	0	0	3	Swamp	0	0	0
2021-05-20	4	3	0	0	3	Swamp	0	0	0
2021-05-20	4	3	0	0	3	Swamp	0	0	0
2021-05-20	4	4	0	0	4	Swamp	0	1	0
2021-05-20	4	4	0	0	4	Swamp	0	1	0
2021-05-20	4	4	0	0	4	Swamp	0	1	0
2021-05-20	4	4	0	0	4	Swamp	0	1	0
2021-05-20	4	4	0	0	4	Swamp	0	1	0
2021-05-20	4	4	0	0	4	Swamp	0	1	0
2021-05-20	4	4	0	0	4	Swamp	0	1	0
2021-05-20	4	4	0	0	4	Swamp	0	1	0
2021-05-20	4	4	0	0	4	Swamp	0	1	0
2021-05-20	4	4	0	0	4	Swamp	0	1	0
2021-05-20	4	4	0	0	4	Swamp	0	1	0
2021-05-20	4	4	0	0	4	Swamp	0	1	0
2021-05-20	4	4	0	0	4	Swamp	0	1	0
2021-05-20	4	4	0	0	4	Swamp	0	1	0
2021-05-20	5	1	0	0	1	Common	1	1	0
2021-05-20	5	1	0	0	1	Common	1	1	0
2021-05-20	5	1	0	0	1	Common	1	1	0
2021-05-20	5	1	0	0	1	Common	1	1	0
2021-05-20	5	1	0	0	1	Common	1	1	0
2021-05-20	5	1	0	0	1	Common	1	1	0
2021-05-20	5	1	0	0	1	Common	1	1	0
2021-05-20	5	1	0	0	1	Common	1	1	0
2021-05-20	5	1	0	0	1	Common	1	1	0
2021-05-20	5	1	0	0	1	Common	1	1	0
2021-05-20	5	1	0	0	1	Common	1	1	0
2021-05-20	5	1	0	0	1	Common	1	1	0
2021-05-20	5	1	0	0	1	Common	1	1	0
2021-05-20	5	1	0	0	1	Common	1	1	0
2021-05-20	5	1	0	0	1	Common	1	1	0
2021-05-20	5	2	0	0	2	Swamp	1	0	0
2021-05-20	5	2	0	0	2	Swamp	1	0	0
2021-05-20	5	2	0	0	2	Swamp	1	0	0
2021-05-20	5	2	0	0	2	Swamp	1	0	0
2021-05-20	5	2	0	0	2	Swamp	1	0	0
2021-05-20	5	2	0	0	2	Swamp	1	0	0
2021-05-20	5	3	0	0	3	Swamp	1	1	0
2021-05-20	5	3	0	0	3	Swamp	1	1	0
2021-05-20	5	3	0	0	3	Swamp	1	1	0
2021-05-20	5	3	0	0	3	Swamp	1	1	0
2021-05-20	5	3	0	0	3	Swamp	1	1	0
2021-05-20	5	3	0	0	3	Swamp	1	1	0
2021-05-20	5	3	0	0	3	Swamp	1	1	0
2021-05-20	5	3	0	0	3	Swamp	1	1	0
2021-05-20	5	3	0	0	3	Swamp	1	1	0
2021-05-20	5	3	0	0	3	Swamp	1	1	0
2021-05-20	5	3	0	0	3	Swamp	1	1	0
2021-05-20	5	3	0	0	3	Swamp	1	1	0
2021-05-20	5	3	0	0	3	Swamp	1	1	0
2021-05-20	5	3	0	0	3	Swamp	1	1	0
2021-05-20	5	4	0	0	4	Common	1	0	0
2021-05-20	5	4	1	0	4	Common	1	0	0
2021-05-20	5	4	0	0	4	Common	1	0	0
2021-05-20	5	4	0	0	4	Common	1	0	0
2021-05-20	5	4	0	0	4	Common	1	0	0
2021-05-20	5	4	0	0	4	Common	1	0	0
2021-05-20	5	4	0	0	4	Common	1	0	0
2021-05-20	5	4	0	0	4	Common	1	0	0
2021-05-20	5	4	3	0	4	Common	1	0	0
2021-05-20	5	4	1	0	4	Common	1	0	0
2021-05-20	5	4	0	0	4	Common	1	0	0
2021-05-20	6	1	0	0	1	Common	1	1	0
2021-05-20	6	1	0	0	1	Common	1	1	0
2021-05-20	6	1	0	0	1	Common	1	1	0
2021-05-20	6	1	0	0	1	Common	1	1	0
2021-05-20	6	1	0	0	1	Common	1	1	0
2021-05-20	6	1	0	0	1	Common	1	1	0
2021-05-20	6	1	0	0	1	Common	1	1	0
2021-05-20	6	1	0	0	1	Common	1	1	0
2021-05-20	6	1	0	0	1	Common	1	1	0
2021-05-20	6	1	0	0	1	Common	1	1	0
2021-05-20	6	1	0	0	1	Common	1	1	0
2021-05-20	6	1	0	0	1	Common	1	1	0
2021-05-20	6	1	0	0	1	Common	1	1	0
2021-05-20	6	1	0	0	1	Common	1	1	0
2021-05-20	6	2	0	0	2	Common	1	0	0
2021-05-20	6	2	0	0	2	Common	1	0	0
2021-05-20	6	2	0	0	2	Common	1	0	0
2021-05-20	6	2	0	0	2	Common	1	0	0
2021-05-20	6	2	0	0	2	Common	1	0	0
2021-05-20	6	2	0	0	2	Common	1	0	0
2021-05-20	6	2	0	0	2	Common	1	0	0
2021-05-20	6	2	0	0	2	Common	1	0	0
2021-05-20	6	2	0	0	2	Common	1	0	0
2021-05-20	6	2	0	0	2	Common	1	0	0
2021-05-20	6	2	1	0	2	Common	1	0	0
2021-05-20	6	2	0	0	2	Common	1	0	0
2021-05-20	6	2	0	0	2	Common	1	0	0
2021-05-20	6	2	0	0	2	Common	1	0	0
2021-05-20	6	3	0	0	3	Swamp	1	0	0
2021-05-20	6	3	0	0	3	Swamp	1	0	0
2021-05-20	6	3	0	0	3	Swamp	1	0	0
2021-05-20	6	3	0	0	3	Swamp	1	0	0
2021-05-20	6	3	0	0	3	Swamp	1	0	0
2021-05-20	6	3	0	0	3	Swamp	1	0	0
2021-05-20	6	3	0	0	3	Swamp	1	0	0
2021-05-20	6	3	0	0	3	Swamp	1	0	0
2021-05-20	6	3	0	0	3	Swamp	1	0	0
2021-05-20	6	3	0	0	3	Swamp	1	0	0
2021-05-20	6	3	0	0	3	Swamp	1	0	0
2021-05-20	6	3	0	0	3	Swamp	1	0	0
2021-05-20	6	3	0	0	3	Swamp	1	0	0
2021-05-20	6	3	0	0	3	Swamp	1	0	0
2021-05-20	6	4	0	0	4	Swamp	1	1	0
2021-05-20	6	4	0	0	4	Swamp	1	1	0
2021-05-20	6	4	0	0	4	Swamp	1	1	0
2021-05-20	6	4	0	0	4	Swamp	1	1	0
2021-05-20	6	4	0	0	4	Swamp	1	1	0
2021-05-20	7	1	0	0	1	Swamp	1	1	0
2021-05-20	7	1	0	0	1	Swamp	1	1	0
2021-05-20	7	1	0	0	1	Swamp	1	1	0
2021-05-20	7	1	0	0	1	Swamp	1	1	0
2021-05-20	7	1	0	0	1	Swamp	1	1	0
2021-05-20	7	1	0	0	1	Swamp	1	1	0
2021-05-20	7	2	0	0	2	Common	1	0	0
2021-05-20	7	2	0	0	2	Common	1	0	0
2021-05-20	7	2	0	0	2	Common	1	0	0
2021-05-20	7	2	0	0	2	Common	1	0	0
2021-05-20	7	2	0	0	2	Common	1	0	0
2021-05-20	7	2	0	0	2	Common	1	0	0
2021-05-20	7	2	0	0	2	Common	1	0	0
2021-05-20	7	2	0	0	2	Common	1	0	0
2021-05-20	7	2	0	0	2	Common	1	0	0
2021-05-20	7	2	0	0	2	Common	1	0	0
2021-05-20	7	2	0	0	2	Common	1	0	0
2021-05-20	7	2	0	0	2	Common	1	0	0
2021-05-20	7	2	0	0	2	Common	1	0	0
2021-05-20	7	2	0	0	2	Common	1	0	0
2021-05-20	7	3	0	0	3	Common	1	1	0
2021-05-20	7	3	0	0	3	Common	1	1	0
2021-05-20	7	3	0	0	3	Common	1	1	0
2021-05-20	7	3	0	0	3	Common	1	1	0
2021-05-20	7	3	0	0	3	Common	1	1	0
2021-05-20	7	3	0	0	3	Common	1	1	0
2021-05-20	7	3	0	0	3	Common	1	1	0
2021-05-20	7	3	0	0	3	Common	1	1	0
2021-05-20	7	3	0	0	3	Common	1	1	0
2021-05-20	7	3	0	0	3	Common	1	1	0
2021-05-20	7	3	0	0	3	Common	1	1	0
2021-05-20	7	3	0	0	3	Common	1	1	0
2021-05-20	7	3	0	0	3	Common	1	1	0
2021-05-20	7	3	0	0	3	Common	1	1	0
2021-05-20	7	4	0	0	4	Swamp	1	0	0
2021-05-20	8	1	0	0	1	Common	1	1	0
2021-05-20	8	1	0	0	1	Common	1	1	0
2021-05-20	8	1	0	0	1	Common	1	1	0
2021-05-20	8	1	0	0	1	Common	1	1	0
2021-05-20	8	1	0	0	1	Common	1	1	0
2021-05-20	8	1	0	0	1	Common	1	1	0
2021-05-20	8	1	0	0	1	Common	1	1	0
2021-05-20	8	1	0	0	1	Common	1	1	0
2021-05-20	8	1	0	0	1	Common	1	1	0
2021-05-20	8	1	0	0	1	Common	1	1	0
2021-05-20	8	1	0	0	1	Common	1	1	0
2021-05-20	8	1	0	0	1	Common	1	1	0
2021-05-20	8	1	0	0	1	Common	1	1	0
2021-05-20	8	1	0	0	1	Common	1	1	0
2021-05-20	8	2	0	0	2	Swamp	1	0	0
2021-05-20	8	2	0	0	2	Swamp	1	0	0
2021-05-20	8	2	0	0	2	Swamp	1	0	0
2021-05-20	8	2	0	0	2	Swamp	1	0	0
2021-05-20	8	2	0	0	2	Swamp	1	0	0
2021-05-20	8	2	0	0	2	Swamp	1	0	0
2021-05-20	8	2	0	0	2	Swamp	1	0	0
2021-05-20	8	2	0	0	2	Swamp	1	0	0
2021-05-20	8	2	0	0	2	Swamp	1	0	0
2021-05-20	8	2	0	0	2	Swamp	1	0	0
2021-05-20	8	2	0	0	2	Swamp	1	0	0
2021-05-20	8	2	0	0	2	Swamp	1	0	0
2021-05-20	8	2	0	0	2	Swamp	1	0	0
2021-05-20	8	2	0	0	2	Swamp	1	0	0
2021-05-20	8	3	1	0	3	Common	1	0	0
2021-05-20	8	3	0	0	3	Common	1	0	0
2021-05-20	8	3	0	0	3	Common	1	0	0
2021-05-20	8	3	0	0	3	Common	1	0	0
2021-05-20	8	3	0	0	3	Common	1	0	0
2021-05-20	8	3	0	0	3	Common	1	0	0
2021-05-20	8	3	1	0	3	Common	1	0	0
2021-05-20	8	3	0	0	3	Common	1	0	0
2021-05-20	8	3	0	0	3	Common	1	0	0
2021-05-20	8	3	0	0	3	Common	1	0	0
2021-05-20	8	3	0	0	3	Common	1	0	0
2021-05-20	8	3	0	0	3	Common	1	0	0
2021-05-20	8	3	0	0	3	Common	1	0	0
2021-05-20	8	3	0	0	3	Common	1	0	0
2021-05-20	8	4	0	0	4	Swamp	1	1	0
2021-05-20	8	4	0	0	4	Swamp	1	1	0
2021-05-20	8	4	0	0	4	Swamp	1	1	0
2021-05-20	8	4	0	0	4	Swamp	1	1	0
2021-05-20	8	4	0	0	4	Swamp	1	1	0
2021-05-20	8	4	0	0	4	Swamp	1	1	0
2021-05-20	8	4	0	0	4	Swamp	1	1	0
2021-05-20	8	4	0	0	4	Swamp	1	1	0
2021-05-20	8	4	0	0	4	Swamp	1	1	0
2021-05-20	8	4	0	0	4	Swamp	1	1	0
2021-05-20	8	4	0	0	4	Swamp	1	1	0
2021-05-20	8	4	0	0	4	Swamp	1	1	0
2021-05-20	8	4	0	0	4	Swamp	1	1	0
2021-05-20	8	4	0	0	4	Swamp	1	1	0
2021-05-20	9	1	0	0	1	Common	1	0	0
2021-05-20	9	1	0	0	1	Common	1	0	0
2021-05-20	9	1	0	0	1	Common	1	0	0
2021-05-20	9	1	0	0	1	Common	1	0	0
2021-05-20	9	1	0	0	1	Common	1	0	0
2021-05-20	9	1	0	0	1	Common	1	0	0
2021-05-20	9	1	0	0	1	Common	1	0	0
2021-05-20	9	1	0	0	1	Common	1	0	0
2021-05-20	9	1	0	0	1	Common	1	0	0
2021-05-20	9	1	0	0	1	Common	1	0	0
2021-05-20	9	1	0	0	1	Common	1	0	0
2021-05-20	9	1	0	0	1	Common	1	0	0
2021-05-20	9	1	1	0	1	Common	1	0	0
2021-05-20	9	1	0	0	1	Common	1	0	0
2021-05-20	9	2	0	0	2	Swamp	1	1	0
2021-05-20	9	2	0	0	2	Swamp	1	1	0
2021-05-20	9	2	0	0	2	Swamp	1	1	0
2021-05-20	9	2	0	0	2	Swamp	1	1	0
2021-05-20	9	2	0	0	2	Swamp	1	1	0
2021-05-20	9	2	0	0	2	Swamp	1	1	0
2021-05-20	9	2	0	0	2	Swamp	1	1	0
2021-05-20	9	2	0	0	2	Swamp	1	1	0
2021-05-20	9	2	0	0	2	Swamp	1	1	0
2021-05-20	9	2	0	0	2	Swamp	1	1	0
2021-05-20	9	2	1	0	2	Swamp	1	1	0
2021-05-20	9	2	0	0	2	Swamp	1	1	0
2021-05-20	9	2	0	0	2	Swamp	1	1	0
2021-05-20	9	2	0	0	2	Swamp	1	1	0
2021-05-20	9	3	0	0	3	Common	1	1	0
2021-05-20	9	3	0	0	3	Common	1	1	0
2021-05-20	9	3	0	0	3	Common	1	1	0
2021-05-20	9	3	0	0	3	Common	1	1	0
2021-05-20	9	3	0	0	3	Common	1	1	0
2021-05-20	9	3	0	0	3	Common	1	1	0
2021-05-20	9	3	0	0	3	Common	1	1	0
2021-05-20	9	3	0	0	3	Common	1	1	0
2021-05-20	9	3	0	0	3	Common	1	1	0
2021-05-20	9	3	0	0	3	Common	1	1	0
2021-05-20	9	3	0	0	3	Common	1	1	0
2021-05-20	9	3	0	0	3	Common	1	1	0
2021-05-20	9	3	0	0	3	Common	1	1	0
2021-05-20	9	3	1	0	3	Common	1	1	0
2021-05-20	9	4	0	0	4	Swamp	1	0	0
2021-05-20	9	4	0	0	4	Swamp	1	0	0
2021-05-20	9	4	0	0	4	Swamp	1	0	0
2021-05-20	9	4	0	0	4	Swamp	1	0	0
2021-05-20	9	4	0	0	4	Swamp	1	0	0
2021-05-20	9	4	0	0	4	Swamp	1	0	0
2021-05-20	9	4	0	0	4	Swamp	1	0	0
2021-05-20	9	4	0	0	4	Swamp	1	0	0
2021-05-20	9	4	0	0	4	Swamp	1	0	0
2021-05-20	9	4	0	0	4	Swamp	1	0	0
2021-05-20	9	4	0	0	4	Swamp	1	0	0
2021-05-20	9	4	0	0	4	Swamp	1	0	0
2021-05-20	9	4	0	0	4	Swamp	1	0	0
2021-05-20	9	4	0	0	4	Swamp	1	0	0
2021-05-20	10	1	0	0	1	Common	0	1	0
2021-05-20	10	1	0	0	1	Common	0	1	0
2021-05-20	10	1	0	0	1	Common	0	1	0
2021-05-20	10	1	0	0	1	Common	0	1	0
2021-05-20	10	1	0	0	1	Common	0	1	0
2021-05-20	10	1	0	0	1	Common	0	1	0
2021-05-20	10	1	0	0	1	Common	0	1	0
2021-05-20	10	1	0	0	1	Common	0	1	0
2021-05-20	10	1	0	0	1	Common	0	1	0
2021-05-20	10	1	0	0	1	Common	0	1	0
2021-05-20	10	1	0	0	1	Common	0	1	0
2021-05-20	10	1	0	0	1	Common	0	1	0
2021-05-20	10	1	0	0	1	Common	0	1	0
2021-05-20	10	1	0	0	1	Common	0	1	0
2021-05-20	10	2	0	0	2	Common	0	0	1
2021-05-20	10	2	0	0	2	Common	0	0	0
2021-05-20	10	2	0	0	2	Common	0	0	0
2021-05-20	10	2	0	0	2	Common	0	0	0
2021-05-20	10	2	1	0	2	Common	0	0	0
2021-05-20	10	2	0	0	2	Common	0	0	0
2021-05-20	10	2	0	0	2	Common	0	0	0
2021-05-20	10	2	0	0	2	Common	0	0	1
2021-05-20	10	2	0	0	2	Common	0	0	0
2021-05-20	10	2	0	0	2	Common	0	0	0
2021-05-20	10	2	0	0	2	Common	0	0	0
2021-05-20	10	2	0	0	2	Common	0	0	0
2021-05-20	10	2	1	0	2	Common	0	0	0
2021-05-20	10	2	0	0	2	Common	0	0	0
2021-05-20	10	3	0	0	3	Swamp	0	0	0
2021-05-20	10	3	0	0	3	Swamp	0	0	0
2021-05-20	10	3	0	0	3	Swamp	0	0	0
2021-05-20	10	3	0	0	3	Swamp	0	0	0
2021-05-20	10	3	0	0	3	Swamp	0	0	0
2021-05-20	10	3	0	0	3	Swamp	0	0	0
2021-05-20	10	3	0	0	3	Swamp	0	0	0
2021-05-20	10	3	0	0	3	Swamp	0	0	0
2021-05-20	10	3	0	0	3	Swamp	0	0	0
2021-05-20	10	3	0	0	3	Swamp	0	0	0
2021-05-20	10	3	0	0	3	Swamp	0	0	0
2021-05-20	10	3	0	0	3	Swamp	0	0	0
2021-05-20	10	3	0	0	3	Swamp	0	0	0
2021-05-20	10	3	0	0	3	Swamp	0	0	0
2021-05-20	10	4	0	0	4	Swamp	0	1	1
2021-05-20	10	4	0	0	4	Swamp	0	1	0
2021-05-20	10	4	0	0	4	Swamp	0	1	0
2021-05-20	10	4	0	0	4	Swamp	0	1	0
2021-05-20	10	4	0	0	4	Swamp	0	1	0
2021-05-20	10	4	0	0	4	Swamp	0	1	0
2021-05-20	10	4	0	0	4	Swamp	0	1	0
2021-05-20	10	4	0	0	4	Swamp	0	1	1
2021-05-20	10	4	0	0	4	Swamp	0	1	0
2021-05-20	10	4	0	0	4	Swamp	0	1	0
2021-05-20	10	4	0	0	4	Swamp	0	1	0
2021-05-20	10	4	0	0	4	Swamp	0	1	0
2021-05-20	10	4	0	0	4	Swamp	0	1	0
2021-05-20	10	4	0	0	4	Swamp	0	1	0
2021-05-26	1	1	0	0	1	Swamp	0	1	0
2021-05-26	1	1	0	0	1	Swamp	0	1	0
2021-05-26	1	1	0	0	1	Swamp	0	1	0
2021-05-26	1	1	0	0	1	Swamp	0	1	0
2021-05-26	1	1	0	0	1	Swamp	0	1	0
2021-05-26	1	1	0	0	1	Swamp	0	1	0
2021-05-26	1	1	0	0	1	Swamp	0	1	0
2021-05-26	1	1	0	0	1	Swamp	0	1	0
2021-05-26	1	1	0	0	1	Swamp	0	1	0
2021-05-26	1	1	0	0	1	Swamp	0	1	0
2021-05-26	1	1	0	0	1	Swamp	0	1	0
2021-05-26	1	1	0	0	1	Swamp	0	1	0
2021-05-26	1	1	0	0	1	Swamp	0	1	0
2021-05-26	1	1	0	0	1	Swamp	0	1	0
2021-05-26	1	2	0	0	2	Common	0	1	0
2021-05-26	1	2	0	0	2	Common	0	1	0
2021-05-26	1	2	0	0	2	Common	0	1	0
2021-05-26	1	2	0	0	2	Common	0	1	0
2021-05-26	1	2	0	0	2	Common	0	1	0
2021-05-26	1	2	0	0	2	Common	0	1	0
2021-05-26	1	2	0	0	2	Common	0	1	0
2021-05-26	1	2	0	0	2	Common	0	1	0
2021-05-26	1	2	0	0	2	Common	0	1	0
2021-05-26	1	2	0	0	2	Common	0	1	0
2021-05-26	1	2	0	0	2	Common	0	1	0
2021-05-26	1	2	0	0	2	Common	0	1	0
2021-05-26	1	2	0	0	2	Common	0	1	0
2021-05-26	1	2	0	0	2	Common	0	1	0
2021-05-26	1	3	0	0	3	Swamp	0	0	0
2021-05-26	1	3	0	0	3	Swamp	0	0	0
2021-05-26	1	3	0	0	3	Swamp	0	0	0
2021-05-26	1	3	0	0	3	Swamp	0	0	0
2021-05-26	1	3	0	0	3	Swamp	0	0	0
2021-05-26	1	3	0	0	3	Swamp	0	0	0
2021-05-26	1	3	0	0	3	Swamp	0	0	0
2021-05-26	1	3	0	0	3	Swamp	0	0	0
2021-05-26	1	3	0	0	3	Swamp	0	0	0
2021-05-26	1	3	0	0	3	Swamp	0	0	0
2021-05-26	1	3	0	0	3	Swamp	0	0	0
2021-05-26	1	3	0	0	3	Swamp	0	0	0
2021-05-26	1	3	0	0	3	Swamp	0	0	0
2021-05-26	1	3	0	0	3	Swamp	0	0	0
2021-05-26	1	4	0	0	4	Common	0	0	0
2021-05-26	1	4	0	0	4	Common	0	0	0
2021-05-26	1	4	0	0	4	Common	0	0	0
2021-05-26	1	4	0	0	4	Common	0	0	0
2021-05-26	1	4	0	0	4	Common	0	0	0
2021-05-26	1	4	0	0	4	Common	0	0	0
2021-05-26	1	4	0	0	4	Common	0	0	0
2021-05-26	1	4	0	0	4	Common	0	0	0
2021-05-26	1	4	0	0	4	Common	0	0	0
2021-05-26	1	4	0	0	4	Common	0	0	0
2021-05-26	1	4	0	0	4	Common	0	0	0
2021-05-26	1	4	0	0	4	Common	0	0	0
2021-05-26	1	4	0	0	4	Common	0	0	0
2021-05-26	1	4	0	0	4	Common	0	0	0
2021-05-26	2	1	0	0	1	Swamp	0	1	0
2021-05-26	2	1	0	0	1	Swamp	0	1	0
2021-05-26	2	1	0	0	1	Swamp	0	1	0
2021-05-26	2	1	0	0	1	Swamp	0	1	0
2021-05-26	2	1	1	0	1	Swamp	0	1	0
2021-05-26	2	1	0	0	1	Swamp	0	1	0
2021-05-26	2	1	1	0	1	Swamp	0	1	0
2021-05-26	2	1	0	0	1	Swamp	0	1	0
2021-05-26	2	1	0	0	1	Swamp	0	1	0
2021-05-26	2	1	0	0	1	Swamp	0	1	0
2021-05-26	2	1	0	0	1	Swamp	0	1	0
2021-05-26	2	1	0	0	1	Swamp	0	1	0
2021-05-26	2	1	0	0	1	Swamp	0	1	0
2021-05-26	2	1	0	0	1	Swamp	0	1	0
2021-05-26	2	2	0	0	2	Swamp	0	0	0
2021-05-26	2	2	0	0	2	Swamp	0	0	0
2021-05-26	2	2	0	0	2	Swamp	0	0	0
2021-05-26	2	2	0	0	2	Swamp	0	0	0
2021-05-26	2	2	0	0	2	Swamp	0	0	0
2021-05-26	2	2	0	0	2	Swamp	0	0	0
2021-05-26	2	2	0	0	2	Swamp	0	0	0
2021-05-26	2	2	0	0	2	Swamp	0	0	0
2021-05-26	2	2	0	0	2	Swamp	0	0	0
2021-05-26	2	2	0	0	2	Swamp	0	0	0
2021-05-26	2	2	0	0	2	Swamp	0	0	0
2021-05-26	2	2	0	0	2	Swamp	0	0	0
2021-05-26	2	2	0	0	2	Swamp	0	0	0
2021-05-26	2	2	0	0	2	Swamp	0	0	0
2021-05-26	2	3	0	0	3	Common	0	0	0
2021-05-26	2	3	0	0	3	Common	0	0	0
2021-05-26	2	3	0	0	3	Common	0	0	0
2021-05-26	2	3	0	0	3	Common	0	0	0
2021-05-26	2	3	0	0	3	Common	0	0	0
2021-05-26	2	3	0	0	3	Common	0	0	0
2021-05-26	2	3	0	0	3	Common	0	0	0
2021-05-26	2	3	0	0	3	Common	0	0	0
2021-05-26	2	3	0	0	3	Common	0	0	0
2021-05-26	2	3	0	0	3	Common	0	0	0
2021-05-26	2	3	0	0	3	Common	0	0	0
2021-05-26	2	3	0	0	3	Common	0	0	0
2021-05-26	2	3	0	0	3	Common	0	0	0
2021-05-26	2	3	0	0	3	Common	0	0	0
2021-05-26	2	4	0	0	4	Common	0	1	0
2021-05-26	2	4	0	0	4	Common	0	1	0
2021-05-26	2	4	0	0	4	Common	0	1	0
2021-05-26	2	4	0	0	4	Common	0	1	0
2021-05-26	2	4	0	0	4	Common	0	1	0
2021-05-26	2	4	0	0	4	Common	0	1	0
2021-05-26	2	4	0	0	4	Common	0	1	0
2021-05-26	2	4	0	0	4	Common	0	1	0
2021-05-26	2	4	0	0	4	Common	0	1	0
2021-05-26	2	4	0	0	4	Common	0	1	0
2021-05-26	2	4	0	0	4	Common	0	1	0
2021-05-26	2	4	0	0	4	Common	0	1	0
2021-05-26	2	4	0	0	4	Common	0	1	0
2021-05-26	2	4	0	0	4	Common	0	1	0
2021-05-26	3	1	0	0	1	Swamp	0	0	0
2021-05-26	3	1	0	0	1	Swamp	0	0	0
2021-05-26	3	1	0	0	1	Swamp	0	0	0
2021-05-26	3	1	0	0	1	Swamp	0	0	0
2021-05-26	3	1	0	0	1	Swamp	0	0	0
2021-05-26	3	1	0	0	1	Swamp	0	0	0
2021-05-26	3	1	0	0	1	Swamp	0	0	0
2021-05-26	3	1	0	0	1	Swamp	0	0	0
2021-05-26	3	1	0	0	1	Swamp	0	0	0
2021-05-26	3	1	0	0	1	Swamp	0	0	0
2021-05-26	3	1	0	0	1	Swamp	0	0	0
2021-05-26	3	1	0	0	1	Swamp	0	0	0
2021-05-26	3	1	0	0	1	Swamp	0	0	0
[truncated: 7,522 more rows]
